# Supplementary material for: Protocol for dynamic high-throughput cell death screening of primary phagocytes following microplastic and nanoplastic exposure
Source: STAR Protoc. 2025 Nov 14;6(4):104204. doi: 10.1016/j.xpro.2025.104204 (PMC12664042; doi:10.1016/j.xpro.2025.104204)
Supplement: Data S1. Survival data for AnnexinV and Sytox [file mmc2.zip]

Archive with 12 entries (12 files):
- Experiment1_Monocytes_STAR_AnnexinV.txt
- Experiment1_Monocytes_STAR_SytoxAADvanced.txt
- Experiment1_Neutrophil_STAR_AnnexinV.txt
- Experiment1_Neutrophil_STAR_SytoxAADvanced.txt
- Experiment2_Monocytes_STAR_AnnexinV.txt
- Experiment2_Monocytes_STAR_SytoxAADvanced.txt
- Experiment2_Neutrophil_STAR_AnnexinV.txt
- Experiment2_Neutrophil_STAR_SytoxAADvanced.txt
- Experiment3_Monocytes_STAR_AnnexinV.txt
- Experiment3_Monocytes_STAR_SytoxAADvanced.txt
- Experiment3_Neutrophil_STAR_AnnexinV.txt
- Experiment3_Neutrophil_STAR_SytoxAAdvanced.txt
