# Supplementary material for: Protocol for dynamic high-throughput cell death screening of primary phagocytes following microplastic and nanoplastic exposure
Source: STAR Protoc. 2025 Nov 14;6(4):104204. doi: 10.1016/j.xpro.2025.104204 (PMC12664042; doi:10.1016/j.xpro.2025.104204)
Supplement: Data S1. Survival data for AnnexinV and Sytox [file mmc2.zip › Experiment1_Monocytes_STAR_AnnexinV.txt]

Vessel Name: TS154_Monocyte_Survival_BAM_PS_SIL_AnnexV_SytoxA
Metric: Total Green Object Area (µm²/Image)
Cell Type: Monocytes
Passage: 1
Notes: 
Analysis: TS154_Reanalysis_Monocytes_BAM_I

Date Time	Elapsed	Monocytes (1) 100K / well	PS200nm 100ug/ml 100 mg/ml,Monocytes (1) 100K / well	Silica1um 10ug/ml 100 mg/ml,Monocytes (1) 100K / well	Ps1um 1ug/ml 100 mg/ml,Monocytes (1) 100K / well	Silica1um 100ug/ml 100 mg/ml,Monocytes (1) 100K / well	PS1um 10ug/ml 100 mg/ml,Monocytes (1) 100K / well	Silica10um 1ug/ml 100 mg/ml,Monocytes (1) 100K / well	PS1um 100ug/ml 100 mg/ml,Monocytes (1) 100K / well	Silica10um 10ug/ml 100 mg/ml,Monocytes (1) 100K / well	PS10um 1ug/ml 100 mg/ml,Monocytes (1) 100K / well	Silica10um 100ug/ml 100 mg/ml,Monocytes (1) 100K / well	PS10um 10ug/ml 100 mg/ml,Monocytes (1) 100K / well	PS200nm 1ug/ml 100 mg/ml,Monocytes (1) 100K / well	PS10um 100ug/ml 100 mg/ml,Monocytes (1) 100K / well	PS200nm 10ug/ml 100 mg/ml,Monocytes (1) 100K / well	Silica1um 1ug/ml 100 mg/ml,Monocytes (1) 100K / well
5-9-2024 16:19:00 uur	0	605.6013	1147.496	1558.688	835.9257	1285.42	709.6083	1711.442	851.0142	1900.306	3363.885	4122.37	1212.17	1556.754	855.3987	868.6818	1182.96
5-9-2024 17:19:00 uur	1	768.737	1772.828	2578.577	1184.25	2324.652	1040.716	3321.908	1313.92	5918.152	4135.201	20024.69	2926.836	2396.097	4323.355	1066.573	1988.193
5-9-2024 18:19:00 uur	2	1551.402	2636.867	4357.724	2019.337	6313.547	1848.528	5306.104	2234.896	10424.83	6597.197	30952.66	9777.507	3788.167	12515.48	1773.795	3553.329
5-9-2024 19:19:00 uur	3	2111.931	2833.662	4849.001	2716.629	10073.86	1994.77	6065.684	2559.232	12319.26	9112.519	35702.04	16170.69	4299.433	20005.67	2307.694	3761.15
5-9-2024 20:19:00 uur	4	2211.876	3245.95	5087.901	2862.355	12715.69	2197.884	6583.527	3019.302	12875.15	10382.72	38213.17	22129.27	4641.309	26885.48	2412.862	4209.676
5-9-2024 21:19:00 uur	5	2532.151	3785.136	5336.925	2960.882	15989.5	2645.765	6946.746	3123.373	12837.95	11596.76	39584.15	25527.59	4872.858	31947.53	3039.999	4530.403
5-9-2024 22:19:00 uur	6	2551.173	3481.562	5506.509	3215	17279.95	2881.055	6746.535	3322.295	11929.74	11979.97	39617.36	28385.69	4841.328	37228.74	2879.249	4687.993
5-9-2024 23:19:00 uur	7	2790.395	3814.991	5510.313	3144.974	19024.72	2890.469	7116.008	3462.669	12557.84	12231.18	39754.57	29495.59	4687.864	40844.68	2875.123	4844.229
6-9-2024 00:19:00 uur	8	2676.329	3643.989	5548.615	2986.996	19412.71	2993.767	6828.747	3696.991	12118.73	12564.74	38752.48	30537.66	4647.628	45388.75	2825.215	4893.622
6-9-2024 01:19:00 uur	9	2671.816	3664.042	5569.506	2950.823	20575.1	2947.147	6565.731	3952.335	11744.23	12306.17	38703.15	31564.9	4699.342	47932.25	3053.347	4971.579
6-9-2024 02:19:00 uur	10	2725.85	3815.442	5577.631	3220.029	22513.96	3154.065	7013.484	4209.87	11008.25	11870.74	39616.58	31718.43	4986.409	52393.14	2797.617	4819.533
6-9-2024 03:19:00 uur	11	2675.169	3751.736	5364.458	3064.953	24341.34	3153.872	6829.392	4622.868	11222	11729.46	39858	32110.21	4711.593	52509.34	3082.428	5049.278
6-9-2024 04:19:00 uur	12	2701.347	3807.769	5709.816	3015.819	25019.61	3303.854	6969.508	4840.038	10951.25	11587.8	39921.38	32398.25	5014.136	54097.5	3198.88	5173.467
6-9-2024 05:19:00 uur	13	3087.522	4305.559	5591.623	3079.268	26042.92	3370.14	7138.253	5031.223	11267.91	12223.38	39626.96	31982.09	4663.491	55779.28	3338.996	5323.32
6-9-2024 06:19:00 uur	14	3332.096	4667.746	5645.207	3391.483	27379.6	3625.483	7593.293	5139.873	11318.01	12343.32	39723.04	32323.58	5092.415	56188.73	3760.183	5319.451
6-9-2024 07:19:00 uur	15	3449.967	4786.648	5666.034	3634.445	27361.93	3502.196	7650.745	5372.454	11548.92	12695.9	39820.47	32175.4	5289.274	56474.7	4065.24	5761.658
6-9-2024 08:19:00 uur	16	3675.971	5070.105	5649.398	4144.035	27651.96	3844.652	7634.367	5544.617	11644.61	12436.17	39013.63	32379.29	5820.916	58170.28	3968.713	6060.01
6-9-2024 09:19:00 uur	17	4036.611	5484.457	6119.139	4005.982	28249.44	4010.625	8302.643	5941.688	11925.22	12446.29	38709.99	32196.42	5656.297	56717.02	4479.786	6433.352
6-9-2024 10:19:00 uur	18	4254.619	5728.258	6423.358	4568.511	29582.12	4264.292	8839.896	6529.557	11874.48	12682.23	38362.89	32375.81	5891.844	55950.14	4493.52	6850.025
6-9-2024 11:19:00 uur	19	4490.683	5903.709	6704.17	4619.45	28894.05	4372.941	9023.987	7006.262	12423.53	12846.91	38292.41	32151.09	6251.001	57516.13	4840.49	6859.955
6-9-2024 12:19:00 uur	20	5098.089	6923.534	8108.299	5754.695	31013.21	4995.372	10609.43	7537.839	13370.49	13638.47	39129.11	33611.13	7041.275	59447.89	5428.294	7675.441
6-9-2024 13:19:00 uur	21	4772.656	7046.82	7443.44	5412.174	30058.76	4888.528	10228.68	7553.379	12794.42	13584.18	37914.81	32266	6976.02	58345.02	5544.682	7984.947
6-9-2024 14:19:00 uur	22	5235.175	7537.646	7985.657	5404.565	29759.77	5080.938	10310.12	7811.366	12673.39	12915.26	36681.75	31906.52	7114.719	58227.15	5557.126	8021.572
6-9-2024 15:19:00 uur	23	5677.705	7150.182	8323.986	5568.733	29657.56	5536.234	11194.66	8290.907	13473.21	13191.94	37135.76	31449.74	7343.624	58586.95	6005.717	8439.02
6-9-2024 16:19:00 uur	24	6122.234	8099.078	9261.469	5998.044	30070.56	5859.862	11564.91	8350.101	13916.77	13815.73	36575.04	31693.02	7718.836	57400.58	6289.238	8828.675
6-9-2024 17:19:00 uur	25	5772.041	7613.54	8856.272	5645.078	29206.85	5592.01	11389.2	8331.079	13493.58	12988.32	34653.2	30495.88	7682.082	57122.92	6305.875	8284.46
6-9-2024 18:19:00 uur	26	5782.035	7918.662	9649.384	6007.523	29370.5	5652.493	10933.38	9057.001	13512.8	12581.38	34314.03	30489.04	7581.106	56948.11	6306.261	8247.512
6-9-2024 19:19:00 uur	27	6126.812	8276.271	10128.02	6330.699	29692.38	6054.335	11001.35	9455.49	13387.96	13430.2	35433.67	30879.86	8452.109	57181.02	7105.82	9035.206
6-9-2024 20:19:00 uur	28	6085.673	8418.708	10038.46	5997.787	29708.7	5864.505	11526.99	9582.065	13549.36	12923.25	34131.48	30000.54	8431.218	57033.94	7176.168	8934.229
6-9-2024 21:19:00 uur	29	7102.209	9014.058	10405.16	6492.094	28830.15	6457.016	11098.26	10060.32	13935.99	13494.16	33663.55	30321.91	8644.132	57622.32	7213.116	9603.409
6-9-2024 22:19:00 uur	30	7260.896	9670.211	11493.08	6782.643	29529.57	6455.534	12230.8	10381.75	14107.76	13794.64	33777.81	30024.72	9133.539	58013.33	8014.48	10184.77
6-9-2024 23:19:00 uur	31	8132.221	10186.64	12574.09	7066.422	29002.7	6586.623	12612.46	10789.08	14307.01	13437.1	33161.63	30052.31	9128.252	58721.2	7987.527	10157.23
7-9-2024 00:19:00 uur	32	8045.559	10417.48	12586.15	7445.761	29994.09	7167.463	13626.35	11207.04	14486.91	13800.83	32645.85	29392.1	9880.61	59563.51	8488.411	10258.92
7-9-2024 01:19:00 uur	33	8695.588	10679.98	12803.84	7291.975	30076.5	7416.551	13218.38	11534.21	15197.74	14036.57	32546.17	30213.58	9750.296	59163.73	8206.31	10755.48
7-9-2024 02:19:00 uur	34	8297.033	11206.59	14071.72	7857.211	29384.04	7104.53	13247.53	11681.88	14903	14203.9	32510.89	29966.94	10424.25	59204.03	8309.929	11024.95
7-9-2024 03:19:00 uur	35	8645.293	11270.49	14525.85	8054.78	28663.53	7029.668	13571.16	11915.1	15056.33	14794.35	32632.31	29152.36	11093.81	58951.66	8849.051	11516.42
7-9-2024 04:19:00 uur	36	9241.286	11602.82	15133.84	8187.61	28857.49	7521.848	13803.93	12299.92	15607.45	15025.06	32492.13	28962.4	11121.22	59839.55	9688.652	12548.49
7-9-2024 05:19:00 uur	37	8084.57	12271.74	15328.38	8651.097	28360.8	7976.5	14235.3	12430.24	16052.5	15472.62	32151.61	29313.5	10873.29	59052.76	9704.837	11807.42
7-9-2024 06:19:00 uur	38	7156.889	12884.44	16353.23	8284.396	27885.25	7757.847	14274.12	12539.79	15481.58	15677.99	31738.67	29493.14	10976.65	58853.58	10262.21	12335.26
7-9-2024 07:19:00 uur	39	6120.493	12987.8	16833.68	9153.206	27708.13	8428.315	15056.14	13216.32	16057.14	15732.41	32382.84	29787.17	11994.35	58807.67	10081.6	12219.25
7-9-2024 08:19:00 uur	40	5484.973	13404.99	18220.46	9250.829	27575.81	8425.543	14309.71	13491.07	16511.85	16091.83	31757.38	29157.78	11961.98	57649.73	10334.49	12490.01
7-9-2024 09:19:00 uur	41	5225.954	14709.17	18487.67	9540.604	27737.21	8753.233	14454.6	13876.28	16194.8	16246.97	31457.41	28997.35	12687.77	58242.89	10724.4	13341.86
7-9-2024 10:19:00 uur	42	5376.258	15080.58	18537.64	10015.05	27295.84	8884.387	15073.75	14372.84	16391.28	16714.39	31278.87	29400.67	13416.98	59836.14	11104.84	13510.41
7-9-2024 11:19:00 uur	43	5284.374	15299.3	19303.99	10332.49	27392.75	9548.536	15641.56	15340.82	17319.73	17003.9	30405.99	29025.53	12814.22	60635.63	11111.16	13592.37
7-9-2024 12:19:00 uur	44	5438.804	15316.13	19675.4	9856.624	26521.23	9997.643	14895.65	15561.02	16890.87	17121.26	30355.76	28953.83	14063.46	60344.95	11666.27	14320.81
7-9-2024 13:19:00 uur	45	5724.582	16024.64	20125.34	10441.14	26549.47	10344.93	15400.4	15780.64	17894.9	17334.24	29667.63	29354.83	14153.03	58415.75	12104.87	15023.06
7-9-2024 14:19:00 uur	46	5427.069	17424.64	21473.44	10371.89	26182.26	11191.82	15756.53	16295.97	18063.45	18332.07	29352.51	30349.19	14048.18	59087.96	12064.44	14986.37
7-9-2024 15:19:00 uur	47	5605.422	17841.63	21227.77	10930.29	26047.37	11629.39	15947.39	16780.61	18145.79	18082.15	28725.95	29894.4	14733.22	59315.84	13102.45	16030.44
7-9-2024 16:19:00 uur	48	5994.305	17199.73	21976.38	11651.57	25801.76	12391.42	17545.61	17207.86	19771.34	19249.76	28871.35	30936.47	15086	59159.73	13022.17	16071
7-9-2024 17:19:00 uur	49	5958.002	18526.81	21641.22	11536.41	25242.33	12404.96	17109.14	17662.31	19374.66	19717.96	29417.31	30523.99	14464.02	59023.88	13189.24	16234.14
7-9-2024 18:19:00 uur	50	6190.067	18791.24	23282.44	12326.1	25978.44	12838.33	17595.19	17997.29	19844.79	20644.93	29514.22	31022.36	16410.94	59648.56	13570.96	17120.94
7-9-2024 19:19:00 uur	51	6192.389	18568.33	24045.37	12437.65	26023.05	13593.59	17919.46	19221.84	20401.64	22033.58	29503.01	30744.64	17720.41	59423.14	14409.79	17172.71
7-9-2024 20:19:00 uur	52	6672.962	18188.15	22960.68	13033.45	25727.8	13857.9	18412.55	19328.56	20899.76	22037.32	29192.27	30943.37	16565.76	58618.22	14865.08	17547.86
7-9-2024 21:19:00 uur	53	6486.227	18658.67	25547	13092.26	25768.1	14555.9	19471.57	19702.16	22076.78	22727.78	29051.71	31069.43	17599.13	59487.04	15395.37	18532.54
7-9-2024 22:19:00 uur	54	6844.352	18007.67	25570.02	14058.89	25864.76	14724.84	19413.67	20148.17	22293.63	23966.51	28969.49	32449.25	18185.06	60195.42	14914.8	18714.64
7-9-2024 23:19:00 uur	55	6354.686	18536.09	27121.55	13988.67	26281.11	15270.22	20199.75	20385.65	22498.23	23513.99	28877.54	32256.13	18011.41	59264.83	15843.25	18522.29
8-9-2024 00:19:00 uur	56	7448.34	18715.93	27117.68	14410.63	25997.72	16556.28	20681.62	21601.11	22950.88	24341.02	29804	32949.68	18625.78	59444.35	15905.61	19544.31
8-9-2024 01:19:00 uur	57	7367.031	19460.29	27193.83	14711.36	25837.74	16935.49	21390.26	21783.2	24728.22	25520.49	29642.41	33088.38	19174.32	59227.31	16912.86	20280.55
8-9-2024 02:19:00 uur	58	7668.67	19242.67	28146.92	15053.5	26110.55	16990.95	21360.47	22582.63	24754.21	25935.36	30541.21	33356.94	20589.54	59720.52	16783.06	21066.82
8-9-2024 03:19:00 uur	59	7355.488	20432.79	29234.9	15574.37	26145.38	18004.96	22532.59	23400.89	25119.68	26922.3	30077.79	33920.76	21355.96	59157.93	16897.19	21495.81
8-9-2024 04:19:00 uur	60	7940.971	20902.46	31373.52	16626.31	26287.75	19029.17	23506.25	24066.52	26235.91	27370.7	30385.04	34210.92	22597.85	59406.82	17672.96	23062.37
8-9-2024 05:19:00 uur	61	8548.442	20787.37	30561.13	16806.21	26120.55	19412.32	23612.45	24793.54	26073.42	28078.5	29706.12	33865.57	21805.19	57671.65	17634.91	23174.44
8-9-2024 06:19:00 uur	62	8050.073	22264.74	32264.9	17480.93	26733.63	20442.78	24165.37	25945.49	26587.58	28572.36	30010.66	35303.61	22789.23	58489.59	18733.4	24071.88
8-9-2024 07:19:00 uur	63	8497.374	22742.61	32114.6	18374.83	27045.01	21056.89	25017.09	26651.87	27564.72	30140.01	29958.95	35927.39	23230.02	58678.77	19298.25	24998.72
8-9-2024 08:19:00 uur	64	8963.246	23305.07	34650.75	19016.73	26749.04	22024.1	25745.47	27270.43	27983.78	30258.27	29762.41	35420.9	23780.55	57199.59	19756.71	25456.53
8-9-2024 09:19:00 uur	65	9164.361	23785.26	34883.91	19631.68	27048.29	22583.15	27607.79	28059.67	29348.77	31025.33	29675.56	36271.46	25432.22	57309.08	20282.61	26476.35
8-9-2024 10:19:00 uur	66	9289.324	24400.02	35501.24	20388.62	27668.41	23886.75	28578.68	29551.04	30634.96	32708.4	29833.34	36972.05	25905.64	58145	20779.3	26878.26
8-9-2024 11:19:00 uur	67	9837.538	25010.9	36179.45	20504.49	27634.68	24536.13	29035.07	29520.93	30658.95	32473.37	30474.92	36649.39	26585.13	57031.04	21098.03	27692.84
8-9-2024 12:19:00 uur	68	10316.31	25331.63	37929.06	21565.13	28607.37	25420.36	29492.37	30644.89	31749.31	33672.64	30470.66	38029.01	27287	56757.32	21604.59	28169.74
8-9-2024 13:19:00 uur	69	10450.04	26080.83	39233.83	22507.51	28030.79	25873.27	29928.38	31680.38	32921.25	35427.22	30358.4	37840.54	28348.35	56210.07	22639.83	28992.71
8-9-2024 14:19:00 uur	70	10905.85	26611.7	39561.26	23202.87	28718.28	26860.98	30063.79	32025.55	33990.66	35205.21	30122.15	38669.23	28705.71	57065.73	23411.92	30308.56
8-9-2024 15:19:00 uur	71	11009.02	27586.13	40048.73	23917.64	28713.57	28054.13	31518.47	32522.56	33858.67	36210.59	30170.7	38705.15	30200.3	56525.13	24115.66	31414.98
8-9-2024 16:19:00 uur	72	11214.52	28149.04	41585.69	24656.58	28545.47	29029.91	32766.82	33264.22	34484.06	37408.32	30699.89	39820.54	30767.79	56275.91	24443.41	31719.46
8-9-2024 17:19:00 uur	73	11210.84	28460.1	42281.89	25907.31	28701.32	28955.89	32908.74	33663.1	35568.11	37107.78	30847.04	40392.61	31638.86	55768.89	24834.23	33070.2
8-9-2024 18:19:00 uur	74	11622.1	28679.46	43679.63	26739.88	29355.15	30568.29	34526.62	35196.89	37138.6	38879.12	30745.42	41330.22	33025.39	55535.61	25424.74	34145.93
8-9-2024 19:19:00 uur	75	11872.54	29358.51	45150.3	28269.69	29416.21	31727.01	35209.4	36046.62	37272.78	39530.76	32177.85	41469.3	34143.61	55587.45	26763.49	34558.6
8-9-2024 20:19:00 uur	76	12078.69	29786.85	45359.48	28497.3	29683.1	32611.29	35569.01	37205.34	38184.73	39901.85	30928.61	41526.69	34210.21	55564.56	26728.02	35434.05
8-9-2024 21:19:00 uur	77	12541.72	30908.42	47416.34	29341.1	29954.3	33915.09	36914.01	37229.77	39797.45	41173.21	31578.44	42497.13	35939.45	56453.17	28393.81	36624.95
8-9-2024 22:19:00 uur	78	12630.9	32108.66	48686.16	30718.27	30451.26	34838.38	37108.55	38906.91	40502.16	41192.04	31420.53	42989.18	37833.7	54954.19	29120.63	36868.94
8-9-2024 23:19:00 uur	79	13273	32112.85	48228.16	31382.42	31001.15	36063.9	38231.16	39953.63	41262.06	41797.38	31040.35	42585.85	37735.56	54756.36	29706.18	38265.52
9-9-2024 00:19:00 uur	80	13701.79	33909.67	49689.8	32580.53	31509.19	36258.63	38905.23	40242.89	43035.73	43419.07	31747.9	43437.51	39327.91	55169.36	31024.42	39560.49
9-9-2024 01:19:00 uur	81	13852.23	34572.86	53050.01	33844.29	31827.59	37904.05	40086.39	41397.41	43605.74	44509.05	31898.46	45010.89	41229.76	55784.5	32102.93	41708.72
9-9-2024 02:19:00 uur	82	14156.51	35471.45	53177.88	35291.17	31628.8	38596.5	40815.6	41356.53	44579.07	45417.64	31744.67	45375.34	41467.05	54515.78	33427.42	42310.84
9-9-2024 03:19:00 uur	83	14473.17	36383.98	55524.83	36057.64	31847.97	39935.38	42417.56	42369.26	45811.17	47074.66	32389.87	45370.05	43587.81	55218.55	35292.91	43887.45
9-9-2024 04:19:00 uur	84	14226.53	37339.65	56429.56	37992.32	32029.03	40338.06	43136.45	42919.15	47796.64	47618.75	32977.61	46329.52	45536.74	55056.45	36108.52	44962.47
9-9-2024 05:19:00 uur	85	14916.8	38156.87	58366.04	40236.37	33006.3	42196.39	44615.11	43934.85	49221.61	48493.23	33066.39	46812.48	47609.53	54718.06	37566.55	46760.25
9-9-2024 06:19:00 uur	86	15484.1	38945.99	58634.73	41008.46	32993.79	43805.89	44876.84	44441.92	50760.56	49311.11	33351.27	47003.09	48081.72	54947.41	38818.96	48061.21
9-9-2024 07:19:00 uur	87	15579.53	40219.35	61065.32	43129.36	33362.62	45983.78	46552.11	44477.9	52408.94	50685.7	34070.1	47373.46	49562.58	54831.35	40031.32	48957.43
9-9-2024 08:19:00 uur	88	15962.35	40391.25	61552.99	43750.82	33974.6	46982.91	47802.64	44824.94	52969.86	51451.98	33651.23	47043.19	51868.86	54496.18	41208.54	49018.23
9-9-2024 09:19:00 uur	89	16792.41	41657.85	63537.7	45739.72	34530.75	47408.16	49296.66	45881.39	54353.48	53944.87	34270.5	48467.96	53851.38	54835.34	43152.83	51929.4
9-9-2024 10:19:00 uur	90	15556.77	36820.06	47083.17	37654.64	30600.46	38529.25	40489.65	45091.63	49040.73	37025.69	35940.49	41329.19	52228.33	50010.66	41771.65	43748.69
9-9-2024 11:19:00 uur	91	16273.92	44444.5	55718.79	49322.52	33530.98	46970.66	48313.46	62123.25	58832.82	43780.8	39526.18	47959.59	54197.83	54140.7	47463.03	48689.57
9-9-2024 12:19:00 uur	92	17553.34	46166.84	60382.48	55183.73	35285.36	51591.53	51844.93	64645.09	60628.66	47702.25	40360.82	52600.06	55715.25	56603.98	52067.07	52393.27
9-9-2024 13:19:00 uur	93	18033.85	46531.03	63548.08	55143.3	36779.12	54946.38	54953.47	69945.84	65679.16	49938.11	41539.07	53604.54	55729.43	57268.65	50550.42	56014.25
9-9-2024 14:19:00 uur	94	18316.08	47240.5	63825.67	54830.25	37569.2	51378.61	56682.2	69468.82	62481.77	51151.7	41622.96	53578.23	56474.64	58250.68	52325.31	54192.54
9-9-2024 15:19:00 uur	95	18149.92	43708.26	61572.14	52078.87	38551.82	50016.91	52877.97	67318.01	62371.25	50938.27	41892.04	54359.29	56160.55	57076.18	48348.86	52904.22
9-9-2024 16:19:00 uur	96	20378.95	46319.02	64653.41	51788.51	41503.29	54350.77	56816.19	71235.13	64515.61	55235.64	44981.75	56339.22	56229.35	59190.3	49982.61	57418.89
9-9-2024 17:19:00 uur	97	20398.8	44036.47	61069.84	49006.5	42331.09	51078.39	57564.88	68351.3	59290.95	53684.63	46472.61	58463.67	52616.77	59381.1	45861.59	54454.39
9-9-2024 18:19:00 uur	98	22027.71	43861.98	64116.09	46135.76	44638.14	50550.42	55259.05	68559.45	59990.25	54058.55	47837.79	57108.73	50294.75	58322.58	44301.8	54550.98
9-9-2024 19:19:00 uur	99	22292.66	43496.05	61816.72	44038.72	44034.79	49648.08	53757.94	68077.01	59043.73	51975.89	48350.8	58354.5	49290.41	58626.29	41655.91	53655.42
9-9-2024 20:19:00 uur	100	22871.57	43661.71	61920.72	42899.68	43579.82	46939.64	51411.81	68106.21	55800.49	51410.39	48824.98	57155.36	47164.48	56817.61	39956.79	51654.33
9-9-2024 21:19:00 uur	101	24792.31	43519.98	60703.98	41161.28	45890.35	43953.55	49964.1	63706.25	52835.36	50643.59	49559.61	57100.68	45726.38	57053.22	40113.6	51240.68
9-9-2024 22:19:00 uur	102	27173.84	44144.02	60394.21	41354.08	45871.65	44467.52	52804.86	62230.36	52117.75	51981.5	50669.64	56153.91	45085.7	56023.72	38819.15	50395.93
9-9-2024 23:19:00 uur	103	28108.55	44325.66	62965.7	40770.27	46664.5	43720	51420.65	58004.24	51813.59	50451.44	50837.04	56102.65	45279.14	56025.59	38814.19	50379.29
10-9-2024 00:19:00 uur	104	27977.2	45200.98	62883.94	40495.39	46277.94	45020.5	49873.5	54573.81	52619.73	50478.66	51957.78	56817.29	45274.11	56505.52	38627.52	50598.84
10-9-2024 01:19:00 uur	105	28640.97	46107.45	63284.68	41726.26	47269.14	44376.28	52209.83	57470.21	53859.04	51455.79	52499.28	57747.03	45844.44	56731.27	39741.8	52391.34
10-9-2024 02:19:00 uur	106	29496.04	46514.39	64579.84	41288.43	49647.31	45502.75	52321.64	56188.92	53697.2	52193.83	54234.96	58365.01	46124.03	57445.2	40235.73	53374.34
10-9-2024 03:19:00 uur	107	29886.86	47572.26	64608.4	43118.78	51752.47	46392.07	54814.58	56398.81	54762.23	51866.14	55054.9	58487.07	47785.5	57044.96	41167.92	54318.08
10-9-2024 04:19:00 uur	108	30500.58	49327.68	66106.16	41468.14	51173.75	46039.94	54562.4	56544.4	56634.55	52703.56	56129.98	60516.98	48347.51	58060.86	42591.97	55323.4
10-9-2024 05:19:00 uur	109	30022.91	48712.98	64765.67	42939.27	53404.27	46262.98	56318.2	58212.58	55587	53816.68	56059.89	59709.75	48218.93	57789.14	42588.17	57030.71
10-9-2024 06:19:00 uur	110	30748.83	48218.09	68282.57	43053.33	55888.06	48299.28	56490.37	57838.2	57511.68	54185.51	57064.18	60691.86	49516.35	57407.61	43733.61	57340.74
10-9-2024 07:19:00 uur	111	31088.71	49864.28	69483.84	43484.64	55026.47	47237.99	57172.31	59905.45	58194.52	54687.75	57278.32	61414.68	50680.16	57709.11	46069.41	58740.67
10-9-2024 08:19:00 uur	112	31566.71	52769.32	69934.63	43753.14	55453.97	48301.73	56108.26	59250.14	59047.61	55076.05	57704.21	61737.61	52181.46	59635.73	46460.93	60344.05
10-9-2024 09:19:00 uur	113	32518.18	51298.78	69942.69	44024.28	60681.47	46463.78	56926.64	60817.2	59938.53	62202.96	58217.22	62305.35	55468.42	58696.83	48018.79	61669.7
10-9-2024 10:19:00 uur	114	32662.04	51033.57	73653.67	45589.74	60854.22	49122.5	56438.78	61240.2	60781.61	56618.36	58977.25	63699.68	55925.52	59646.63	49455.15	62794.76
10-9-2024 11:19:00 uur	115	32011.36	51380.22	73298.84	44849.76	60430.45	50006.01	59564.29	61745.08	62876.26	57403.54	60166.92	64221.97	56847.01	60273.77	50445.77	64303.8
10-9-2024 12:19:00 uur	116	31679.93	52667.38	75110.41	46753.36	62995.1	50360.66	60372.68	62323.66	64540.31	58595.02	60024.48	68420.37	63376.31	60931.2	52700.59	66986.12
10-9-2024 13:19:00 uur	117	33474.88	53444.05	75930.28	47117.22	66027.55	51711.84	61399.14	63201.25	65995.05	59784.03	61203.06	65854.55	63024.89	61097.31	54897.77	66292.45
10-9-2024 14:19:00 uur	118	32860.77	53052	77947.3	47435.5	65911.23	51093.54	66080.04	64881.22	66648.7	60198.06	61597.03	66758.45	64806.42	61362.19	55463	69148.99
10-9-2024 15:19:00 uur	119	33800.18	55507.17	81621.59	49052.15	65612.43	53178.13	67587.15	66943.44	70804.27	63634.42	63313.38	68187.33	66149.23	63412.93	59305.53	72153.21
10-9-2024 16:19:00 uur	120	34649.59	56715.53	82303.6	50641.72	68440.35	54071.57	68967.87	66196.3	71508.85	64682.49	63291	68943.69	70339.18	63188.67	59101.44	74139.53
10-9-2024 17:19:00 uur	121	33905.73	56537.57	83629.77	50934.47	71557.41	53958.28	71906.5	66165.74	74165.51	65037.72	64283.94	70188.23	70167.46	65608.04	61158.5	74826.83
10-9-2024 18:19:00 uur	122	35060.97	56260.43	83938.51	51408.59	69009.2	54297.77	74250.82	69691.53	74634.48	66486.52	65971.91	71242.48	72955.21	65295.44	64240.54	77239.95
10-9-2024 19:19:00 uur	123	34538.04	56938.31	86085.9	52553.64	73197.21	54718.76	73874.58	67648.85	77884.82	67299.82	66243.18	72721.41	73815.71	65560.27	65514.16	77806.79
10-9-2024 20:19:00 uur	124	33731.83	57472.21	87248.49	52466.46	73527.09	55219.2	74152.04	69503.38	77136.07	67170.09	66289.09	72957.6	76800.84	66359.12	68640.76	78920.7
10-9-2024 21:19:00 uur	125	33871.89	56137.59	85909.16	53122.81	74210.59	55715.64	77676.55	69110.43	81137.92	67702.76	67233.66	73806.48	77723.68	65931.35	69886.4	82406.13
10-9-2024 22:19:00 uur	126	35364.09	58126.89	90669.31	53258.15	73874.9	55762.83	77448.99	69969.84	80502.85	69208.96	66951.82	74843.14	81197.38	67346.96	71610.54	85715.13
10-9-2024 23:19:00 uur	127	34193.58	58265.32	90258.82	54641.97	75510.96	56809.48	79713.29	70584.2	82005.05	69873.56	69194.26	74641.26	83825.34	68189.78	74041.91	87121.14
11-9-2024 00:19:00 uur	128	34013.55	57065.6	90564.98	55397.55	75394.77	57324.3	80285.23	70666.6	82784.95	70607.02	69118.75	76747.51	84031.62	69322.77	75812.48	89601.71
11-9-2024 01:19:00 uur	129	33244.17	59762.18	92123.99	55381.82	75939.57	59351.43	82105.2	71161.82	86051.92	71157.82	70542.74	76034.16	85920.19	68922.86	76033.77	90400.43
11-9-2024 02:19:00 uur	130	34849.47	59266.06	93474.21	57620.71	77133.43	61196.8	83576.58	72048.49	87495.57	71382.27	71550.51	77171.85	92589.21	70301.77	80201.86	94853.45
11-9-2024 03:19:00 uur	131	35556.38	60040.21	93714.66	58148.36	79500.25	60181.88	82626.27	72277.72	88493.87	71393.76	72440.02	79598.13	93193.4	70707.49	80130.94	94671.43
11-9-2024 04:19:00 uur	132	33233.79	59107.38	93196.81	58086.32	79194.68	60166.21	86465.24	72590.06	90906.59	71911.47	73305.93	78752.73	93280.06	70743.34	82782.24	96300.34
11-9-2024 05:19:00 uur	133	34330.02	57253.43	93286.84	58204.45	83210.33	62135.45	85265.84	73422.9	93701.31	72785.44	78638.85	79055.59	94684.71	71887.41	83051.65	97716.45
11-9-2024 06:19:00 uur	134	34349.36	58267.39	96193.81	59257.29	79419.26	60180.53	85030.55	73530.71	92814.9	72985.78	74443.81	79449.57	100004.2	71749.95	84147.36	99257.47
11-9-2024 07:19:00 uur	135	34716.58	57679.58	95557.25	60273.44	81012.45	61286.43	90746.16	74083.17	95339.38	73980.2	75433.27	80659.09	98400.13	72016.25	87477.4	101503.3
