# Supplementary material for: Protocol for dynamic high-throughput cell death screening of primary phagocytes following microplastic and nanoplastic exposure
Source: STAR Protoc. 2025 Nov 14;6(4):104204. doi: 10.1016/j.xpro.2025.104204 (PMC12664042; doi:10.1016/j.xpro.2025.104204)
Supplement: Data S1. Survival data for AnnexinV and Sytox [file mmc2.zip › Experiment1_Monocytes_STAR_SytoxAADvanced.txt]

Vessel Name: TS154_Monocyte_Survival_BAM_PS_SIL_AnnexV_SytoxA
Metric: Total Red Object Area (µm²/Image)
Cell Type: Monocytes
Passage: 1
Notes: 
Analysis: TS154_Reanalysis_Monocytes_BAM_I

Date Time	Elapsed	Monocytes (1) 100K / well	PS200nm 100ug/ml 100 mg/ml,Monocytes (1) 100K / well	Silica1um 10ug/ml 100 mg/ml,Monocytes (1) 100K / well	Ps1um 1ug/ml 100 mg/ml,Monocytes (1) 100K / well	Silica1um 100ug/ml 100 mg/ml,Monocytes (1) 100K / well	PS1um 10ug/ml 100 mg/ml,Monocytes (1) 100K / well	Silica10um 1ug/ml 100 mg/ml,Monocytes (1) 100K / well	PS1um 100ug/ml 100 mg/ml,Monocytes (1) 100K / well	Silica10um 10ug/ml 100 mg/ml,Monocytes (1) 100K / well	PS10um 1ug/ml 100 mg/ml,Monocytes (1) 100K / well	Silica10um 100ug/ml 100 mg/ml,Monocytes (1) 100K / well	PS10um 10ug/ml 100 mg/ml,Monocytes (1) 100K / well	PS200nm 1ug/ml 100 mg/ml,Monocytes (1) 100K / well	PS10um 100ug/ml 100 mg/ml,Monocytes (1) 100K / well	PS200nm 10ug/ml 100 mg/ml,Monocytes (1) 100K / well	Silica1um 1ug/ml 100 mg/ml,Monocytes (1) 100K / well
5-9-2024 16:19:00 uur	0	92.7875	75.63567	33.20748	21.02065	74.79742	38.17248	71.37996	22.50371	216.848	83.05094	1259.434	44.94293	59.38658	36.23806	28.8228	36.88287
5-9-2024 17:19:00 uur	1	101.9437	213.0437	127.8004	85.50119	193.1192	102.653	520.358	141.4703	1301.088	211.6896	8796.822	245.6708	126.8977	355.6747	92.7875	129.7993
5-9-2024 18:19:00 uur	2	183.6406	335.0409	300.6083	192.0875	410.5476	266.3691	1068.185	283.3919	2718.951	474.0609	14953.68	1011.442	211.0448	853.7224	177.5149	293.5154
5-9-2024 19:19:00 uur	3	317.0508	433.5027	528.5469	324.2082	655.8316	359.9304	1433.789	556.725	3489.3	938.3853	16222.14	2380.75	336.0726	1747.294	305.1864	505.3984
5-9-2024 20:19:00 uur	4	442.0786	548.2136	821.2886	481.5406	1039.426	516.4246	1774.504	837.5378	4001.34	1756.192	16330.08	4765.563	538.9283	3260.136	406.4853	777.5063
5-9-2024 21:19:00 uur	5	557.8211	727.6628	1138.533	682.2041	2067.826	693.0369	2054.415	1037.685	4291.954	2509.905	15703.65	6924.565	716.959	4693.022	565.7523	1100.683
5-9-2024 22:19:00 uur	6	667.438	826.2537	1398.841	817.9356	2952.95	797.0439	2064.344	1292.512	4152.031	3074.819	15335.34	8855.757	856.624	6820.687	716.3787	1216.748
5-9-2024 23:19:00 uur	7	757.7108	1099.716	1713.57	1001.705	3709.823	926.5208	2323.75	1618.977	4624.867	3457.317	15278.41	9638.357	965.725	8005.323	737.335	1389.685
6-9-2024 00:19:00 uur	8	837.2153	1130.537	1954.147	1002.737	4690.443	1104.938	2273.648	1848.85	4731.904	3699.829	14875.73	11088.07	1097.007	9668.276	833.54	1672.754
6-9-2024 01:19:00 uur	9	946.6387	1291.545	2230.64	1095.976	6142.868	1163.358	2422.598	2223.482	4632.862	3941.051	14964.45	11945.99	1189.344	11589.99	939.7393	1818.867
6-9-2024 02:19:00 uur	10	1111.064	1389.362	2401.255	1235.512	7056.299	1371.05	2747.258	2544.402	4789.55	4056.277	15058.79	13062.47	1369.953	13449.74	929.1001	2090.91
6-9-2024 03:19:00 uur	11	1083.531	1397.616	2555.493	1297.091	8380.021	1410.576	2690.45	2931.737	4908.903	4351.663	15565.86	13628.86	1431.661	15292.79	1078.115	2297.893
6-9-2024 04:19:00 uur	12	1139.307	1603.373	2795.941	1314.307	9127.35	1653.41	2876.928	3101.707	5364.265	4518.151	15724.22	14485.81	1663.662	17320.83	1159.876	2417.827
6-9-2024 05:19:00 uur	13	1260.852	1821.188	2854.167	1448.749	10169.35	1736.525	3148.714	3352.085	5496.643	4831.076	15465.33	14977.6	1664.694	18196.21	1290.127	2522.285
6-9-2024 06:19:00 uur	14	1370.405	2015.662	3158.966	1651.024	11114.7	1926.356	3389.806	3567.257	5674.868	5046.118	16452.98	15700.82	1907.592	19704.35	1441.14	2589.861
6-9-2024 07:19:00 uur	15	1442.236	2001.411	3300.694	1784.434	11693.55	1986.516	3580.604	3844.136	5879.658	5439.578	16407.78	16486.26	2150.49	21042.97	1599.956	2966.621
6-9-2024 08:19:00 uur	16	1571.068	2273.842	3458.349	2054.414	12590.66	2187.502	3655.659	3988.121	6093.411	5602.908	16830.65	16524.69	2383.072	23277.99	1688.874	3183.533
6-9-2024 09:19:00 uur	17	1768.314	2464.188	3795.518	2055.639	13564.71	2363.599	3916.032	4225.539	6358.813	5918.024	17183.16	17434.05	2358.44	24606.22	1967.237	3509.934
6-9-2024 10:19:00 uur	18	1852.268	2629.71	4040.479	2446.456	14787.45	2476.762	4265.388	4523.117	6672.962	6286.401	17991.94	17985.36	2697.414	25376.19	2091.555	3847.103
6-9-2024 11:19:00 uur	19	1972.718	2919.614	4379.196	2515.773	14768.62	2662.337	4457.797	4862.67	7063.972	6850.477	18281.26	18518.49	3016.657	27591.67	2292.412	4103.799
6-9-2024 12:19:00 uur	20	2300.601	3490.719	4982.798	3035.873	17397.82	2947.663	5260.064	5297.657	7634.625	7386.955	20019.08	20022.69	3284.316	29943.47	2660.66	4595.721
6-9-2024 13:19:00 uur	21	2193.886	3429.655	4864.863	3037.807	16790.93	3071.144	5196.164	5279.86	7406.041	7395.144	19556.17	19608.66	3408.441	30208.29	2829.406	4764.854
6-9-2024 14:19:00 uur	22	2395.065	3749.801	5225.632	3264.134	17385.31	3254.978	5468.594	5435.258	7899.317	7292.749	19286.97	19830.67	3629.352	31406.02	2960.882	4994.856
6-9-2024 15:19:00 uur	23	2574.966	4027.068	5593.816	3433.976	18534.99	3590.921	5850.577	5839.358	8044.012	7561.762	19492.53	20384.49	4059.823	32771.72	3314.687	5446.478
6-9-2024 16:19:00 uur	24	2842.625	4377.455	6128.939	3757.345	19418.44	3983.221	6293.107	5971.93	8437.278	8181.936	20417.25	21025.3	4332.641	32824.98	3671.973	5851.351
6-9-2024 17:19:00 uur	25	2745.646	4473.853	6272.667	3816.41	18881	4078.459	6460.95	6032.413	8510.786	8310.123	19942.73	21282.45	4566.06	33219.6	3766.695	5777.779
6-9-2024 18:19:00 uur	26	2873.446	4671.55	6815.593	4213.352	19349.06	4295.242	6710.232	6605.773	8885.16	8462.748	19900.24	21477.11	4936.888	33560.18	4127.206	6091.154
6-9-2024 19:19:00 uur	27	3083.911	5072.877	7294.748	4458.055	20121.41	4725.65	6947.907	6763.686	9062.868	8998.84	20595.79	22063.69	5553.322	34757.27	4362.108	6562.894
6-9-2024 20:19:00 uur	28	3132.335	5428.23	7482.128	4500.613	20783.37	4687.735	7518.172	7107.109	9407.969	9036.561	19905.66	21762.7	5746.893	35792.69	4674.388	6762.461
6-9-2024 21:19:00 uur	29	3626.128	5774.232	7884.357	4795.546	21009.95	5104.989	7667.51	7456.594	9767.964	9838.892	20776.73	22674.06	6089.026	36965.98	4976.157	7331.438
6-9-2024 22:19:00 uur	30	3845.813	6206.252	8597.706	5186.492	22175.7	5328.285	8347.199	7772.742	10016.21	10184.57	20554.85	23028.26	6491.514	37721.24	5387.478	7860.951
6-9-2024 23:19:00 uur	31	4256.554	6621.184	9303.252	5370.52	22683.67	5442.222	8848.213	8154.08	10760	10491.37	21387.87	23380.19	7020.77	38398.74	5553.838	8248.673
7-9-2024 00:19:00 uur	32	4483.525	6956.289	9913.883	5735.867	23978.7	5870.63	9742.106	8532.259	10819.19	10688.81	22073.3	23538.1	7479.355	39647.28	6005.137	8608.151
7-9-2024 01:19:00 uur	33	4964.228	7348.267	10499.95	6048.791	24675.09	6386.41	9768.608	8999.162	11425.57	11000.77	21875.02	24038.28	8043.302	41254.97	6266.025	8994.906
7-9-2024 02:19:00 uur	34	4986.86	7696.59	11071.25	6496.672	25137.61	6427.807	10136.6	9391.913	11599.02	11512.42	21540.24	24343.27	8398.783	39923.19	6550.384	9286.681
7-9-2024 03:19:00 uur	35	5381.674	8101.916	11737.65	6679.732	25759.07	6586.623	10674.24	9625.72	11943.02	11992.73	22111.09	23896.81	9010.575	41960.26	6987.691	9896.279
7-9-2024 04:19:00 uur	36	5956.067	8455.011	12501.1	7032.957	27007.54	7082.929	11119.8	10067.6	12525.34	12546.17	22737.32	24401.88	9304.219	42554.7	7536.615	10705.96
7-9-2024 05:19:00 uur	37	6366.744	9203.888	13072.14	7328.793	27760.74	7523.525	11885.38	10351.9	13135.78	13161.83	23649.21	24831.58	9806.458	42038.6	7854.955	10919.13
7-9-2024 06:19:00 uur	38	6890.068	9669.308	13825.47	7566.469	28453.78	7698.525	12158.45	10730.21	13271.96	13481.08	24422.65	25150.18	10173.48	42461.14	8333.594	11510.29
7-9-2024 07:19:00 uur	39	7765.133	10243.7	14566.48	8211.146	29559.3	8209.533	12936.54	11184.79	13900.52	13895.94	25429.96	25505.41	10870.13	42825.97	8620.468	12204.23
7-9-2024 08:19:00 uur	40	8157.626	10801.39	15496.93	8541.221	30593.5	8554.439	13269.9	11602.18	14269.41	14488.52	25515.6	25512.88	11415.57	43166.95	9059.516	12562.1
7-9-2024 09:19:00 uur	41	8749.944	11603.14	16000.72	8867.815	31976.28	8929.458	13714.69	12049.67	14868.05	15120.82	26491.38	25903.83	12227.7	43564.54	9611.405	13377.13
7-9-2024 10:19:00 uur	42	9352.579	12111.77	16908.09	9319.63	32583.82	9412.61	14688.67	12497.55	15181.56	15491.77	26640.46	26422.26	12831.56	44670.76	10024.02	14052.89
7-9-2024 11:19:00 uur	43	9917.622	12638.57	17825.97	9778.151	33471.01	9894.151	15189.55	13206.32	15849.51	15862.79	27296.55	26595.77	13463.02	45178.36	10386.2	14399.15
7-9-2024 12:19:00 uur	44	10577.65	13433.42	18857.78	9931.872	33930.37	10366.41	15566.83	13801.48	16400.56	16430.03	27735.21	27058.23	14283.54	45359.67	10915.01	15127.91
7-9-2024 13:19:00 uur	45	11135.98	14252.78	19615.63	10491.31	35072.51	10631.94	16357.23	14148.32	17177.04	17100.17	28321.98	27816.39	14612.32	45385.27	11493.59	16009.68
7-9-2024 14:19:00 uur	46	11335.74	15253	20723.53	10887.22	35863.63	11312.85	16964.31	14659.97	17662.83	17850.86	28309.86	28142.4	15503.83	45582.77	11832.82	16739.53
7-9-2024 15:19:00 uur	47	11942.89	15955.77	21397.42	11370.82	36480.45	11900.4	17498.86	15375.71	18388.56	18147.72	28511.29	28400.77	16083.77	46198.37	12605.17	17549.99
7-9-2024 16:19:00 uur	48	12678.55	16662.29	22585.34	12102.03	37128.93	12709.31	18535.71	16021.35	19335.2	19111.52	29188.73	28891.28	16477.87	47060.41	13185.5	17846.92
7-9-2024 17:19:00 uur	49	13252.49	17682.82	23370.78	12428.3	37740.01	13142.42	19135.89	16405.72	19804.49	19757.22	29861.9	29544.85	17094.69	46856.39	13326.19	18682.59
7-9-2024 18:19:00 uur	50	13861.38	18621.59	24500.93	13245.59	38702.19	13707.85	19662.12	16853.79	20421.05	20335.87	30392.65	29888.6	17890.19	47516.36	13991.57	19543.21
7-9-2024 19:19:00 uur	51	14704.98	20187.12	25683.37	13692.18	39387.36	14486.33	20609.79	17746.33	21207.58	21351.83	31373.13	30705.12	19022.02	48049.73	15005.33	20113.67
7-9-2024 20:19:00 uur	52	15093.28	21203.97	26425.99	14208.48	40072.01	14915.9	21124.15	18066.8	21609.81	21760.51	30962.97	30885.66	19506.39	47707.34	15486.61	20705.99
7-9-2024 21:19:00 uur	53	15594.36	22431.81	28286.65	14725.81	40499.97	15590.36	21906.62	18827.29	22624.16	22640.99	31404.28	31263.84	20487.27	48282.77	16198.41	21602.85
7-9-2024 22:19:00 uur	54	16368.06	23352.85	29049.77	15253.32	41499.61	16167.4	22729.07	19134.79	23451.44	23757.02	31621	32000.14	20937.47	48807.64	16343.11	22363.33
7-9-2024 23:19:00 uur	55	16635.66	24258.29	30352.86	15914.18	42328.05	17027.18	23501.54	19762.64	23873.28	24033.44	32126.08	32484.13	21573.9	48638.06	17320.31	23095.06
8-9-2024 00:19:00 uur	56	17682.82	25078.87	31323.42	16489.35	43032.12	17857.43	24477.07	20607.27	24632.28	24684.63	33029.45	33121.33	22343.22	49006.89	17990.59	24057.63
8-9-2024 01:19:00 uur	57	18305.12	26294	33005.33	17383.44	43703.36	18634.04	25419.26	21041.22	25805.5	25821.17	33514.28	33761.88	23106.67	49480.17	18464.97	24949.97
8-9-2024 02:19:00 uur	58	19263.11	27085.63	34188.81	18017.02	43870.56	19139.11	25810.85	21608.4	26485.38	26643.1	34334.86	34232.14	24203.99	50348.27	18912.14	26213.02
8-9-2024 03:19:00 uur	59	20018.88	28362.86	35236.87	18646.03	44791.92	20378.95	26877.04	22346.44	27237.29	27627.85	34150.96	34905.83	24864.53	48718.01	19891.21	27447.17
8-9-2024 04:19:00 uur	60	21070.18	29986.54	37437.92	19466.1	45521.2	21090.55	27925.42	23269.67	28304.76	28650.77	34495.48	35769.36	25973.21	50191.2	20642.28	28355.25
8-9-2024 05:19:00 uur	61	21784.36	30948.92	37896.18	20289.12	46468.67	21525.93	28873.42	23978.7	28468.48	29347.15	34461.95	36076.99	26043.82	49361.59	21481.95	29005.22
8-9-2024 06:19:00 uur	62	22479.4	32451.05	39709.7	21358.6	47872.03	22634.22	29936.25	24843.64	29100.2	30342.09	35087.08	37144.98	27156.04	49869.19	22522.79	30396.06
8-9-2024 07:19:00 uur	63	23355.17	33356.49	40501.84	21986.77	48266	23382.38	31025.2	25636.69	30507.35	31820.95	35622.53	37786.37	28069.73	50331.06	23150.9	31693.73
8-9-2024 08:19:00 uur	64	23793.32	34254.71	41463.05	22655.43	49002.95	24606.68	32087.19	26453.91	31116.05	32548.1	35406.84	38129.66	28898.63	49908.71	23753.53	32256.26
8-9-2024 09:19:00 uur	65	24868.79	35854.66	43849.41	23123.3	50168.11	25312.22	33285.43	27225.36	33106.11	33472.88	35776.83	39508.77	29914.26	49799.03	24697.14	33231.21
8-9-2024 10:19:00 uur	66	26026.8	37465.64	46278	24581.46	52003.94	26447.85	34404.36	28558.69	33845.13	34934.07	36433.05	40503.96	31314.72	51119.85	25284.69	34959.41
8-9-2024 11:19:00 uur	67	26425.8	38058.41	47180.15	24892.84	51798.18	27435.83	35253.64	29048.55	34953.48	35663.8	36696.91	40338.7	32116.34	50193.58	26302.52	35902.89
8-9-2024 12:19:00 uur	68	27155.2	39484.14	49368.5	25805.82	53657.55	27989.65	36064.35	30297.92	35434.63	36792.72	37012.6	41304.23	33393.44	50961.94	26982.01	37067.15
8-9-2024 13:19:00 uur	69	27626.62	40627.64	50392.38	26648.65	53895.54	29492.95	37248.34	31250.56	37042.2	37924.43	37411.48	41968.9	34514.18	50758.24	27898.73	38378.17
8-9-2024 14:19:00 uur	70	28296.96	43077.71	52816.07	27716.51	54978.17	30244.02	38384.17	32113.63	37757.48	38873.06	37859.17	43028.25	35405.94	51777.81	28735.81	39205.84
8-9-2024 15:19:00 uur	71	29512.74	43127.42	53330.5	28889.22	56061.38	31208.06	39285.8	33049.5	38381.91	39615.04	38736.62	44015.96	36786.92	51734.22	29781.05	40563.61
8-9-2024 16:19:00 uur	72	30733.04	43784.09	55104.61	30061.41	57416.38	31987.7	40598.11	34044.82	39826.34	41075.2	38906.2	44774.32	38074.28	51761.63	30825.5	42262.54
8-9-2024 17:19:00 uur	73	31507	45314.47	57364.98	30360.98	57597.95	32692.41	42010.55	35099.46	40332.77	41482.78	39547.98	45530.09	39040.71	51899.48	31459.73	42977.7
8-9-2024 18:19:00 uur	74	31794.58	47324.91	59411.34	31352.95	58604.56	34281.72	42545.1	36330.59	42254.93	43103.89	40162.61	46784.05	40079.3	52092.08	32115.05	43947.68
8-9-2024 19:19:00 uur	75	33390.28	47261.72	59736.58	33052.92	60082.58	35249.38	43677.83	37386.33	43596.64	44352.94	41290.82	48645.08	41488.45	52272.63	33664.2	45410.48
8-9-2024 20:19:00 uur	76	33725.77	48018.66	61274.25	33658.52	60250.29	36254.57	44917.59	38384.55	44404.27	44597.96	41470.59	48934.47	42327.41	52895	34809.82	46753.29
8-9-2024 21:19:00 uur	77	34605.29	49729.13	62965.5	34823.75	62135.32	37331.65	46806.81	39477.5	45817.36	45837.86	41999.66	50009.04	43480.9	53831.13	35432.51	48451.13
8-9-2024 22:19:00 uur	78	35556.63	51224.37	65030.3	35380.02	62981.43	38339.81	47448.39	41060.63	47097.55	47053	43007.1	51094.57	45158.88	53926.17	36314.99	48662.04
8-9-2024 23:19:00 uur	79	36728.31	51978.99	67378.1	36168.55	64103.39	40847.9	48269.16	41714.71	48202.36	48039.55	43601.09	51862.08	46222.17	54125.36	36945.29	50842.07
9-9-2024 00:19:00 uur	80	37143.3	54156.95	68112.6	37365.89	64429.66	42459.98	49930.05	42946.68	50045.34	48754.57	44325.08	53219.01	46885.09	54623.2	38362.89	51865.37
9-9-2024 01:19:00 uur	81	37777.47	54072.16	69265.96	38220.13	66220.55	43067.07	51224.56	43922.34	51352.36	50409.27	45632.49	54128.7	48781.14	55834.6	39371.36	53319.8
9-9-2024 02:19:00 uur	82	38571.87	56794.27	69633.24	38982.74	67162.41	43518.37	51875.36	44771.29	51960.55	51661.42	46470.67	55022.98	49579.54	54863.2	39768.57	53886.32
9-9-2024 03:19:00 uur	83	40042.93	57808.42	72744.88	40286.02	68518.18	46274.2	54009.09	46519.36	54102.01	52887.58	47391.91	56180.22	50651.27	56336.84	40951.98	56374.5
9-9-2024 04:19:00 uur	84	41033.67	58976.09	73532.13	41238.27	69494.29	45842.57	54207.37	47678.84	55213.2	53382.86	48286.25	57504.32	52365.29	56596.63	41653.2	58229.6
9-9-2024 05:19:00 uur	85	42533.3	59734.06	75416.76	42222.63	69283.76	46673.53	55506.66	49254.23	56674.59	54573.81	49764.4	59147.48	53720.35	57272.52	42888.91	59633.21
9-9-2024 06:19:00 uur	86	42644.53	60583.53	77064.49	43980.44	72418.87	47730.69	57284.64	50566.99	57858.71	55656.38	50443.25	59293.92	54010.45	59402.5	44973.95	60094.06
9-9-2024 07:19:00 uur	87	43241.1	62224.63	78810.7	44712.03	73763.93	49703.21	58156.48	51452.76	59545.91	56777.18	51540.58	60987.11	57039.29	58742.93	45323.95	61713.42
9-9-2024 08:19:00 uur	88	43481.42	64475.89	81834.96	45918.66	75489.37	50393.67	60139.45	52401.14	60707.84	57763.67	52300.04	63301.64	58363.08	59442.36	46196.18	63877.58
9-9-2024 09:19:00 uur	89	44136.61	66114.99	82273.3	46971.69	77094.09	51527.63	61877.72	53746.46	62357	59696.41	53459.59	63253.73	58824.89	59868.89	47239.21	65199.56
9-9-2024 10:19:00 uur	90	48220.22	80010.93	103054.5	61249.22	89442.7	65783.11	85072.59	73966.34	69526.27	81819.48	61139.29	77842.52	59638.31	61522.3	50245.75	77565.19
9-9-2024 11:19:00 uur	91	49817.41	88515.27	118137.9	73666.44	100585.4	77912.35	93609.16	87329.48	82131.31	98041.7	68361.3	96489	62900.44	71928.3	55451.91	87742.85
9-9-2024 12:19:00 uur	92	51766.52	95913.57	124887.4	81493.54	108624.9	86897.65	102290	94362.38	90286.37	107087.1	74325.55	102848.6	64288.26	77703.24	58557.23	95855.68
9-9-2024 13:19:00 uur	93	54938.25	101681.4	132311.4	88972.44	115967.7	92275.46	109744.8	99312.73	94947.46	109969.3	78517.24	107259.8	68578.09	81525.2	63263.53	99248.06
9-9-2024 14:19:00 uur	94	56470.38	101536.8	135726.8	92257.13	119249	94845.78	111686.1	102281.2	98027.96	125899.5	82347.52	110998.2	69151.38	83729.66	65663.5	101883.8
9-9-2024 15:19:00 uur	95	60697.72	103404.7	137373.4	95246.53	122173.5	97774.68	123777.3	104349.2	103916.1	116425.8	85312.46	114390.5	71542.06	86153.41	68458.73	102958.7
9-9-2024 16:19:00 uur	96	65805.87	115172.6	143093.5	101700.6	132179.4	103392.9	121090.6	109246.9	110647.4	126119.6	91414.06	119092.8	75533.91	90282.75	73051.29	107889.8
9-9-2024 17:19:00 uur	97	68541.52	116260.6	141460.2	101444.3	133326.3	108555.2	124602.8	111217.8	115802.7	127949.8	103536.3	128064.3	77771.59	95219.38	76556.26	109704.5
9-9-2024 18:19:00 uur	98	73233.64	117905	148212.1	106107.9	131864.4	115759.7	127827.5	114963.6	117102.5	128433.9	95761.21	125239.6	85519.63	93048.96	78145.71	111688.7
9-9-2024 19:19:00 uur	99	75366.02	126293.1	146849.5	106424	134933.6	118081.5	130261.7	114985.8	121823.1	130156.8	98276.79	132293.9	85015.66	95299.52	82247.12	114370.2
9-9-2024 20:19:00 uur	100	81007.74	121179	148844.9	109016.9	135219.6	111304.3	132325.9	116772.1	121799.8	130916.1	99631.27	127050.8	90062.68	100054.6	85374.94	114737.8
9-9-2024 21:19:00 uur	101	84189.79	126857.7	144983.9	109422.6	136664.1	112035.7	133816.8	117107.3	127835.8	146130.1	102159.4	129455.2	100396	97499.99	89408.65	121771.2
9-9-2024 22:19:00 uur	102	88687.04	124789.7	149469.4	112556.6	138643.7	114072.2	136802.8	118698	126157.8	132488.4	103278	131103	106489	102219.8	92410.79	120978.3
9-9-2024 23:19:00 uur	103	90473.16	128099.6	148596.4	113458.2	140282.3	121215.7	138089.1	119269.8	132411.2	137710.3	105011.6	131322.2	104701.3	99767	97183.59	124448.3
10-9-2024 00:19:00 uur	104	93154.38	132491.9	151354.1	116851.2	141040.8	130906.5	143278.7	120611.4	134170.5	150837.9	107320.1	134317.9	110024.7	104285	100150.5	128586.3
10-9-2024 01:19:00 uur	105	95819.63	136267	153439.4	117314.3	143210.9	121931	144408.4	122111	136439.9	136390.8	108748.8	134593.7	113285.9	101885.7	105568.1	131690.2
10-9-2024 02:19:00 uur	106	97456.66	137844.2	162680.5	117381.3	146608.3	137010.8	144154.8	123138.2	143970.3	137135.1	111291.2	135773.1	120186.2	106681.9	109455.1	135027
10-9-2024 03:19:00 uur	107	100067.7	136534.6	190653.6	122493.6	145530.5	136005.2	146891.7	124739.9	147830.5	152387.9	124483.5	136085.8	124420.9	105176.6	112583	136584.7
10-9-2024 04:19:00 uur	108	101463.7	146335.8	155340.6	120136.1	148129	125341.5	150117	125264.1	146104.2	139890	117946.8	138571.6	127132.1	109049.7	114200.6	140028.2
10-9-2024 05:19:00 uur	109	105794.6	143091.4	165296.5	122537.3	149354.9	138397.9	150632.5	125315.5	146504.4	140631.1	116975.8	138674.2	130718	106094	123536.9	146997.1
10-9-2024 06:19:00 uur	110	103150.7	140987.6	170851.2	121488.9	152955.3	133672.5	155353.6	126844.8	153512.5	142052.8	130782.1	138556.5	134027.8	107209.3	123390.1	144165.5
10-9-2024 07:19:00 uur	111	104699.3	139349.9	166707.8	125024.6	149773.5	140134.9	158830.1	127100	152050.1	142465.7	121015.8	140979.6	138325.3	111224.2	125261.2	147242.3
10-9-2024 08:19:00 uur	112	104965.6	138266.2	167421.5	122963.7	153677.3	131070.8	156211.3	128340.6	156484	153623.5	125401.2	140575.6	144268	111137.1	128584.6	149124.1
10-9-2024 09:19:00 uur	113	107531.7	155537.1	160085.6	124535.7	153246.5	142556.2	157563.7	128552.8	155823.5	141910.3	121774	140504.8	146904.1	109808.8	138368.9	155980.2
10-9-2024 10:19:00 uur	114	108413	140372.1	166468.3	127940.5	152736.1	133271.1	159877.7	134013.6	157143.4	143844.5	125285	142224.1	156915.9	111613.6	132805.4	153397.7
10-9-2024 11:19:00 uur	115	114497.4	140509.6	159601.1	126026.2	155341	131659.3	170791.7	128603.6	158638.6	154640.3	129139.6	141021.6	154194.8	110295.1	136284.1	154245.3
10-9-2024 12:19:00 uur	116	110289	140330.8	168294.6	128658.6	156054.3	133022.3	161710.2	128519.2	159997.2	146201.8	126077.3	140382.3	157735.5	111870.6	138359.9	165218.8
10-9-2024 13:19:00 uur	117	111424.5	142387.3	173532.3	124574.5	159660.6	132992.5	165700.7	129141.6	162767.8	146178.4	127870.5	141925	160913.8	111613.3	139966.1	159586.4
10-9-2024 14:19:00 uur	118	112559.8	141602.7	163040.7	125763.4	157364.4	144085.8	164725.1	128585.2	163889	142283.2	129322.4	141140.2	167104.3	112488.9	141810.7	160134
10-9-2024 15:19:00 uur	119	114137.1	155209.9	163966.3	125702.3	160531.8	135972.4	165762	129408.6	165675.8	145250.9	132311.3	148083.3	168740.2	115064.8	144532.6	162334.8
10-9-2024 16:19:00 uur	120	114814.6	143630	174839.3	125393.4	157408.9	145678.8	166539.6	128959.1	169418.5	146805.4	131535.1	140782.5	169358.6	114643.9	148118.5	172044.1
10-9-2024 17:19:00 uur	121	118726.3	142401.7	164354.6	127728.5	157800.6	134118.4	168302	129228.2	167144.9	148475.8	133556.5	142450.9	169756.3	114839.3	148335.2	164374.3
10-9-2024 18:19:00 uur	122	115304.5	143700.2	165948.7	127426.4	162361	140537.7	169262.6	128065.9	165866.8	150927.5	138184.4	141758.7	172369.2	115615.2	150589.3	165407.8
10-9-2024 19:19:00 uur	123	116141	146416.8	163668.8	123503.1	157607.5	135157.7	169048.5	129485.6	168033.4	141453.6	134609.3	141580.1	173926.1	115927.6	158355.8	166478.2
10-9-2024 20:19:00 uur	124	116752.5	141931	165328.5	123157.3	157965.8	142982.7	168670.7	127335.3	167216.1	140155.9	135729	144101.8	175065	115824.1	159768.7	166934.4
10-9-2024 21:19:00 uur	125	115572.5	141711	168944.4	122393.5	158438	141799	169052.2	127741	167808.7	139484.3	136093.6	140148.5	174446.6	116834.7	154914.1	168906.4
10-9-2024 22:19:00 uur	126	118053.6	144091.2	166032	122878.9	157767.8	142704.1	172338.5	128000.6	168545.8	139411.5	139463.3	140361.5	180209.5	117086.7	156980.9	170480.6
10-9-2024 23:19:00 uur	127	117784.1	142016.5	165671.1	124978.3	156840.1	135103.5	174402.8	127992.1	169043.7	139274.4	137558.5	139804.1	176723.3	119470.3	158854.7	170209.9
11-9-2024 00:19:00 uur	128	117064.6	141225.1	163942.8	121210.9	156732.6	133690.3	168233.3	127248.6	166537.2	138453.5	141704.2	140316.7	177506	117572.5	161105.2	169710.3
11-9-2024 01:19:00 uur	129	118655.5	139998.9	165127.8	120783.3	157829.4	133585.2	169869.4	126648.2	168037.5	137198.3	142568.7	138353.9	180215	117910.4	158376.7	172265.7
11-9-2024 02:19:00 uur	130	118406.3	143696.8	164945.3	122638.6	158603.8	133916.6	170552.2	126131.2	174052.6	136598.6	139652.9	138963.2	182304	118137.1	160590.1	175544.5
11-9-2024 03:19:00 uur	131	117765.3	143291.4	163283.8	123104.8	158432.9	133164.2	167676.2	125714	173593.3	136051.5	140185.5	139774.6	181291	118364.9	160759.6	172745.5
11-9-2024 04:19:00 uur	132	119057.8	144529.6	168153	120578.8	155444.5	132966	170574.2	125765	172012.9	135086	141623.9	138671	188408.1	119108.6	160746	173571.4
11-9-2024 05:19:00 uur	133	118844.7	141969.8	162263.5	119751.4	155365.3	139623.9	172737.4	126278.7	169521	133919.5	143281	138120.5	181764.7	118418.2	162494.4	175216.5
11-9-2024 06:19:00 uur	134	119137.9	143006.1	162722.1	119911.4	165935.1	132544.1	166728.6	125612.2	172983.7	136221.6	142304.5	138135.2	184437.2	118219.5	161532.1	178077.8
11-9-2024 07:19:00 uur	135	119621.3	140716.8	160061.4	121942.4	153970	132660	168487.6	125110.3	170321.1	133320.9	142661.5	138397	183518.6	118235.8	161947.1	178623.5
