# Supplementary material for: Protocol for dynamic high-throughput cell death screening of primary phagocytes following microplastic and nanoplastic exposure
Source: STAR Protoc. 2025 Nov 14;6(4):104204. doi: 10.1016/j.xpro.2025.104204 (PMC12664042; doi:10.1016/j.xpro.2025.104204)
Supplement: Data S1. Survival data for AnnexinV and Sytox [file mmc2.zip › Experiment1_Neutrophil_STAR_AnnexinV.txt]

Vessel Name: TS153_NeutrophilSurvival_PS_Sil_AnnexinV_SytoxAADv
Metric: Total Green Object Area (µm²/Image)
Cell Type: Neutrophils
Passage: 1
Notes: 
Analysis: TS153_Reanalysis_Neutrophil_STAR_1

Date Time	Elapsed	Neutrophils (1) 150K / well	PS10um 10ug/ml 100 mg/ml,Neutrophils (1) 150K / well	PS200nm 1ug/ml 100 mg/ml,Neutrophils (1) 150K / well	PS10um 100ug/ml 100 mg/ml,Neutrophils (1) 150K / well	PS200nm 10ug/ml 100 mg/ml,Neutrophils (1) 150K / well	Silica1um 1ug/ml 100 mg/ml,Neutrophils (1) 150K / well	PS200nm 100ug/ml 100 mg/ml,Neutrophils (1) 150K / well	Silica1um 10ug/ml 100 mg/ml,Neutrophils (1) 150K / well	PS1um 1ug/ml 100 mg/ml,Neutrophils (1) 150K / well	Silica1um 100ug/ml 100 mg/ml,Neutrophils (1) 150K / well	PS1um 10ug/ml 100 mg/ml,Neutrophils (1) 150K / well	Silica10um 1ug/ml 100 mg/ml,Neutrophils (1) 150K / well	PS1um 100ug/ml 100 mg/ml,Neutrophils (1) 150K / well	Silica10um 10ug/ml 100 mg/ml,Neutrophils (1) 150K / well	PS10um 1ug/ml 100 mg/ml,Neutrophils (1) 150K / well	Silica10um 100ug/ml 100 mg/ml,Neutrophils (1) 150K / well
2-9-2024 13:47:00 uur	0	8502.727	7916.146	11849.72	31302.85	17318.83	13256.36	8831.642	12326.42	12017.95	12629.22	14701.82	7397.917	28063.16	8508.723	6605.128	8524.907
2-9-2024 14:47:00 uur	1	9572.909	9071.702	13640.99	22694.44	15996.46	11687.03	10144.85	7568.984	11634.55	15346.3	12935.96	9809.23	9419.382	11635.51	7990.493	12075.72
2-9-2024 15:47:00 uur	2	70.47723	139.8583	142.373	439.2414	575.9401	1278.52	230.3245	1589.51	830.0579	1294.253	842.8896	1482.666	1160.069	1305.022	1220.681	1010.861
2-9-2024 16:47:00 uur	3	12465.05	23082.81	19560.43	140801.3	22867.83	16028.57	16097.05	11918.65	17756.13	45657.06	18048.49	13916.51	12805.32	18392.43	14132.59	40680.51
2-9-2024 17:47:00 uur	4	12728.14	29269.46	22191.17	171115.2	24915.47	18018.25	17286.91	13990.15	20002.89	62423.67	19117.19	14971.16	13310.27	20310.98	17554.38	49333.93
2-9-2024 18:47:00 uur	5	13939.66	34412.62	24365.33	183913.6	26943.32	19504.2	18023.34	14649.78	22439.87	79416.23	22053.18	17496.02	15254.81	23799.64	20200.01	54970.3
2-9-2024 19:47:00 uur	6	385.7226	22.69715	13188.53	47953.92	14032.51	14622.51	9433.245	8659.607	10937.12	46483.64	9655.573	11247.21	16950.45	25842.83	22245.01	59731.93
2-9-2024 20:47:00 uur	7	18139.28	42219.66	29428.72	196507.7	30449.52	21815.38	22681.48	18112.65	26324.05	111913.6	23790.74	21465.89	18562.33	27246.32	25042.95	62860.21
2-9-2024 21:47:00 uur	8	19537.09	41632.05	30641.99	194029.5	30296.31	22820.24	23901.78	19288.58	27542.67	123883.5	25505.47	21984.96	17848.15	27843.86	27136.18	64236.54
2-9-2024 22:47:00 uur	9	19360.09	42998.91	30259.04	201210.5	33196.9	23733.29	25386.05	20250.95	29761.77	132546.1	27172.87	23912.03	19830.47	29098.39	29274.42	64976.84
2-9-2024 23:47:00 uur	10	957.8584	8116.875	16717.29	60847.06	16943.49	15512.47	12657.79	11256.24	14588.27	67015.66	10226.94	15699.46	19835.31	29547.24	30777.21	66163.09
3-9-2024 00:47:00 uur	11	238.3846	45358.77	15555.74	198884	17574.49	25716	13578.76	22764.21	13011.72	85355.98	10634	16854.57	21599.37	29659.24	31196.01	65240.05
3-9-2024 01:47:00 uur	12	22579.47	44736.28	36402.1	199154.5	35464.68	25274.95	27252.31	21915.06	31561.87	156378.6	30986.25	25737.54	22811.34	28543.79	31424.07	65032.75
3-9-2024 02:47:00 uur	13	23256.06	46051.48	37234.29	212601	36156.04	25152.31	29001.86	22355.92	34725.54	159710.4	32903.52	27663.63	22962.03	28589.64	32793.83	65378.43
3-9-2024 03:47:00 uur	14	25113.75	45462.78	38763.18	202640.3	36421	25771.84	29786.01	22090	34313.45	165060.3	33698.18	27446.01	25201.51	28823.19	32988.82	64690.17
3-9-2024 04:47:00 uur	15	24812.56	46954.73	40522.79	208621.8	37400.39	26033.5	29341.93	22110.7	34587.1	164045.4	33200.51	27573.43	26194.31	28374.34	32928.21	64147.5
3-9-2024 05:47:00 uur	16	27053.26	47465.42	40572.51	198303.4	39025.49	29572.45	28279.49	23879.59	36299.19	170944.8	35783.47	27547.63	28418.96	30017.49	34490.12	63766.22
3-9-2024 06:47:00 uur	17	27183.38	49474.95	43029.48	199151.6	41366.65	29744.55	27666.6	25209.63	38749.39	171069	35235.84	28802.1	27176.1	30502	36583.1	62904.96
3-9-2024 07:47:00 uur	18	29693.09	49688.06	42759.56	197527.5	42330.76	32228.34	30615.94	24500.61	38981.32	176874.9	36289.39	28000.16	26946.48	31856.93	37899.53	62030.73
3-9-2024 08:47:00 uur	19	30972.78	50511.61	43298.49	219700.7	42518.72	33708.17	30235.05	25793.51	38239.8	176599.9	37702.09	30227.64	28977.62	32794.03	40002.76	64170.32
3-9-2024 09:47:00 uur	20	30272.26	50989.47	41920.67	189344.7	40379.78	32521.79	29801.81	25500.12	36585.68	171159.7	35622.86	27285.78	29371.02	30758.12	38583.54	63432.61
3-9-2024 10:47:00 uur	21	35324.11	51774.84	43846.19	216344.5	45675.5	34965.09	31738.29	29383.52	39885.34	179857.2	39059.99	32628.96	31587.73	33696.95	42118.43	64841.11
3-9-2024 11:47:00 uur	22	37040.71	54988.1	47818	214590.6	46670.37	41185.72	35961.96	31483.27	44707.32	186615.9	39973.23	35193.41	34141.29	37100.11	44510.59	67036.74
3-9-2024 12:47:00 uur	23	19819	55554.63	20519.25	218548.4	20777.37	39938.99	17728.99	32232.08	25979.53	181427.9	22480.24	34952.71	15030.8	36104.85	43263.41	61554.22
3-9-2024 13:47:00 uur	24	36321.3	55421.93	47091.3	196096.8	44526.78	39687.19	36967.72	33375.96	45332.79	183514.3	40538.85	35220.23	33233.21	35742.27	45017.93	64499.69
3-9-2024 14:47:00 uur	25	40383.78	55157.62	50364.46	193988.5	45023.86	41422.23	38560.14	33032.8	43861.66	183554.8	40946.18	36600.7	35034.86	37908.75	46088.95	63297.71
3-9-2024 15:47:00 uur	26	414.094	57713.82	619.529	212578.6	566.4615	41110.02	453.6851	36354.39	12432.69	183894.6	23124.65	36800.27	17374.22	37879.74	738.8825	66393.41
3-9-2024 16:47:00 uur	27	46444.69	59658.68	56075.63	214894.3	48577.51	42413.04	41255.1	39607.23	47174.35	186920.7	46475.44	38680.65	39067.08	42216.7	51672.96	67308.01
3-9-2024 17:47:00 uur	28	11422.92	58636.99	27656.22	194288.3	23817.05	43421.07	22331.93	38006.83	27371.41	184805	24660.65	40050.54	578.7128	43236.97	705.0302	67235.66
3-9-2024 18:47:00 uur	29	50976.7	60052.46	59579.11	190852.5	50040.44	45196.92	46682.94	39065.6	53212.5	189663.8	51440.06	40242.37	43341.88	45592.83	56202.72	70699.23
3-9-2024 19:47:00 uur	30	52601.55	61874.95	62518.07	219439.7	51518.72	43214.79	46099.14	41777.52	52515.53	185369.4	53248.29	43396.43	42126.68	48735.61	61025.54	73348.29
3-9-2024 20:47:00 uur	31	56782.33	64453.91	63356.96	188118.8	53838.54	46252.08	46488.6	42383.89	54703.16	185901.1	55055.61	44257.64	44975.75	49956.36	61625.34	73593.9
3-9-2024 21:47:00 uur	32	305.6377	65094.33	360.1238	187813	493.0182	47680.64	18310.41	43956.96	35018.09	189729.9	28830.47	46272.33	1276.392	27996.09	1557.914	73894.3
3-9-2024 22:47:00 uur	33	63127.42	68127.95	68823.55	196752	57132.02	48984.64	50504.77	46093.2	59255.36	184920.8	60235.66	48338.8	49048.8	51821.91	66319.59	77431.65
3-9-2024 23:47:00 uur	34	67062.34	67901.3	74731.78	186632.9	58415.37	52276.25	53430.64	49136.69	61669.06	185481	63438.34	51183.3	51790.38	53927.39	70827.55	78091.15
4-9-2024 00:47:00 uur	35	72550.41	69870.91	76791.41	181724.4	60167.38	57042.32	55728.34	49569.41	62993.04	186922.5	64897.47	54059.77	54906.02	57291.54	74735.78	80123
4-9-2024 01:47:00 uur	36	78488.62	70908.09	78858.99	183357.7	63783.76	59366.84	57850.14	53108.69	69267.51	185534.8	63876.16	56252.11	59215.57	58901.75	75685.9	81872.04
4-9-2024 02:47:00 uur	37	78705.27	71585.97	78034.28	180705.2	62619.25	60451.92	60041.05	53853.18	68873.66	186877	66694.8	58957.91	62411.17	60021.64	79060.16	81811.29
4-9-2024 03:47:00 uur	38	81597.35	74234.45	83842.95	193989	64487.63	60164.66	65629.65	56343.93	72638.36	188184.6	68219.63	60760.21	66274.52	63187.83	84029.16	84954.08
4-9-2024 04:47:00 uur	39	85860.48	77787.13	86404.57	175114.4	67271	63995	68263.16	58431.49	76404.73	187115.4	72185.38	62166.33	69629.24	64263.05	89287.81	87354.43
4-9-2024 05:47:00 uur	40	87617.77	80234.75	85703.99	200258.9	69799.15	66878.63	71343.59	59872.5	77543.84	187514.4	73355.57	64480.93	73231.77	65553.62	93987.41	91148.15
4-9-2024 06:47:00 uur	41	94986.79	81549.05	91483.96	179326.9	73091.46	70582.2	74198.98	64130.41	82459.32	188626.5	75424.3	65875.38	79937.69	67803.29	94919.74	94739.65
4-9-2024 07:47:00 uur	42	1993.738	83198.34	1596.538	176101.3	830.6382	70719.16	591.6089	51161.18	1235.447	91201.91	482.9592	40880.14	1000.802	40907.04	2067.891	53134.54
4-9-2024 08:47:00 uur	43	574.2637	85172.98	448.4622	173406.3	1858.007	73638	19293.42	67725.46	44891.29	185385.9	36367.28	71514.34	1318.047	40836.82	1642.384	54285.39
4-9-2024 09:47:00 uur	44	106600.3	86374.46	99271.01	183427.9	57110.09	77132.13	46508.91	70974.18	42911.61	184793.9	37892.24	36573.49	405.1957	101.8148	604.4406	252.5703
4-9-2024 10:47:00 uur	45	108959.1	91968.15	103418.5	175861.8	82046.52	81360.13	82590.35	72167.65	88362.78	188643.5	90061	77126.72	87097.34	77093.84	114533.1	108975.9
4-9-2024 11:47:00 uur	46	112198.5	93696.74	106054.2	181381.6	88188.29	83697.48	83710.57	71595	90974.43	190822	91806.04	80732.15	91704.41	77867.6	116331	111234.9
4-9-2024 12:47:00 uur	47	116806	95444.74	106472	179433.5	88982.44	86160.96	85412.15	73046.65	91166.32	184656.9	91489.05	82306.12	93111.19	80976.79	119693.4	116185.1
4-9-2024 13:47:00 uur	48	126707.4	99031.85	120091.1	172416.7	74686.91	90355.88	44384.34	79359.1	47104.45	188727.6	42693.01	84947.5	643.3223	46805.71	622.6885	352.644
4-9-2024 14:47:00 uur	49	124172.3	98578.16	115207.4	173425.6	96660.13	93094.88	91264.98	78821.27	97160.88	186439	97435	85307.69	97210.34	86174.5	127528.4	121175.7
4-9-2024 15:47:00 uur	50	2115.413	106344.7	1642.771	91218.04	1335.198	51836.55	590.3193	47430.79	961.4693	94583.85	1121.897	51008.68	972.8823	49268.29	1629.488	568.138
4-9-2024 16:47:00 uur	51	1511.617	103196.7	1337.262	157103	736.4323	94765.56	645.3857	58070.53	736.6257	94303.38	1105.519	49804.83	695.5516	48969.81	1694.742	314.665
4-9-2024 17:47:00 uur	52	474.3833	102174.4	609.6635	157813.9	13005.4	95467.7	33839.64	82365.57	44699.33	180756.2	44698.36	90396.55	792.4014	49723.78	1080.371	295.3209
4-9-2024 18:47:00 uur	53	132979	105730.5	122440.6	154678	99358.45	97661.26	96645.3	83994.48	102250.5	180736.3	103593.3	92134.76	109413.4	93457.13	136551	128239.9
4-9-2024 19:47:00 uur	54	137595.7	106136.9	126564.9	151713.4	102289	99247.22	99322.6	85388.16	104739.7	180572.8	107054.6	94110.12	111758.3	95236.21	140029.2	132954.8
4-9-2024 20:47:00 uur	55	141512.7	104686.5	129182.7	150573.5	105406.9	98481.52	98743.88	87331.41	106065.3	180727.7	108937.7	96283.96	115864.2	96240.16	139705.5	133569
4-9-2024 21:47:00 uur	56	146410.9	109136	130531.2	152520.7	105557.7	102782.9	102325.5	88636.37	106622.5	180756.8	108565.5	96693.47	120686.7	98979.1	143076.9	134698.2
4-9-2024 22:47:00 uur	57	145674.8	106701.4	129683.4	150461.7	109038	102672.9	100616.6	90570.34	110218.6	181586.2	113827.9	98862.91	121273.6	98911.22	144060.5	134520.1
4-9-2024 23:47:00 uur	58	151048.5	111909.1	134215.3	145642.7	108892.4	105233.7	102619.4	90420.8	111965.2	178782.1	113773.8	99591.93	119073.4	100481.4	146384.9	137591.5
5-9-2024 00:47:00 uur	59	154110	114012.3	138307.7	153743.7	109932.4	107515.2	104345.2	93103.13	113227.9	179732.1	115566.9	99566.53	121740.3	103183.9	149000.7	141730.7
5-9-2024 01:47:00 uur	60	154467.8	115152.6	140705.7	145976.3	111299.1	107803.7	107257.9	92014.25	112284	179108.9	114594	101429.4	125530.1	102168.5	149937.5	141600.9
5-9-2024 02:47:00 uur	61	158545.4	115867.1	142644.4	144915.6	112751	107918.1	107771	94062.85	114235.9	176169.1	115603.5	101805.5	123317.9	103747.8	151859.5	142688.6
5-9-2024 03:47:00 uur	62	160874.8	116209	143475.1	140185	115524.1	109307.4	110452.3	94337.09	113943.8	178137.7	116560.3	102502.3	127039.2	105946	154029.6	143074
5-9-2024 04:47:00 uur	63	161468.7	118674.4	143797.1	138585.6	118162.1	110766.9	109991.2	95749.59	115896.4	180206.3	119376	104748.7	129721.1	108140.8	155586.5	144648.5
5-9-2024 05:47:00 uur	64	165843.9	121408.8	146428.6	135994	119022.9	113388	111492.3	95574.28	118614.1	176245	119998.5	104921.1	128762.5	108312.3	157460	144654.9
5-9-2024 06:47:00 uur	65	1650.122	121806.4	599.7979	115102.7	546.0856	66767.73	245.3484	55534.06	61489.35	93694.22	67538.79	61349.49	129412.7	108806.4	158567.3	145422.3
5-9-2024 07:47:00 uur	66	166232.8	125147.3	147174.3	130239.7	122048.5	115991.5	115325.3	95726.13	117311.9	176335.1	121825.9	108416.4	131003.4	109285.4	158134.6	146751.3
5-9-2024 08:47:00 uur	67	165588.7	123706	149224.2	132894.4	121669.2	116102.9	114907.8	98109.72	120081.5	175377.1	120856.3	109669.4	132240.8	110940.7	161171	148005.7
5-9-2024 09:47:00 uur	68	1216.748	124042.3	802.6537	144795	570.9752	116802.8	274.5581	91321.27	202.4044	93226.22	68895.32	63486.5	130624.5	110505.1	161429.9	148625.6
5-9-2024 10:47:00 uur	69	167909.6	126332.1	150553.4	138105.2	125216	117356.7	115454.5	99542.99	123794	174367.3	124376.9	110058.4	133716.6	110916.6	162977	151873.2
5-9-2024 11:47:00 uur	70	162563.8	121814.1	142636.3	121453.3	115772.8	112960.8	111992.2	97747.15	116253.4	166905.4	119251.7	105408	131353	108230.9	158481.3	145756.6
5-9-2024 12:47:00 uur	71	169728.8	130201.1	155704.3	126314.5	124247	118351.1	115460.3	101691.7	124108.1	171684.7	125416.9	110524.4	135578.1	114478.4	165850.7	150831.6
5-9-2024 13:47:00 uur	72	172996.9	132060.2	157500.6	125389.6	127038.1	120217.3	118642.6	104242.7	126561.5	172267.4	127423	113024.5	138117.9	116105.6	167493.5	150349.6
5-9-2024 14:47:00 uur	73	170774.9	131749.3	155968.6	128894.9	125715.3	120247.6	117870	103673.9	125123.4	169869.7	126624	111087.3	139660.5	116679	168237.9	151638
5-9-2024 15:47:00 uur	74	189506.2	151525.8	173966.2	147756.4	143539.1	134698.1	131280.7	117022.5	140905.8	181290.6	142281.5	126403.8	150308.3	130226.4	180947.8	166357.5
5-9-2024 16:47:00 uur	75	184649	139134.5	167453.2	134182.5	138197.2	129668.8	126413.2	112115.9	134660.2	183014.1	138388.8	123160.8	147524.8	125682.1	175235.8	160380.2
5-9-2024 17:47:00 uur	76	180081.6	142362.5	168303.2	135031.5	137785.9	131422.8	127263.7	114289.6	136897.5	179878.4	139812	122866.3	148231.5	127178.8	175593.1	166110.1
5-9-2024 18:47:00 uur	77	184530.9	145013.1	167205.5	141327.1	140034.6	133201.6	128057.1	114802.5	137573.8	179251.6	140779.2	123483.5	149078	127483	176266.3	161401.5
5-9-2024 19:47:00 uur	78	184520	142949.3	167713.2	132235.5	137461.6	134403.7	130798.6	116141.4	139689.4	176187.5	142863.5	126107.3	150073.6	128068.9	179060.1	161898.6
5-9-2024 20:47:00 uur	79	182024.3	138109.8	168783.7	131023.2	141688.5	135372	134586.5	115174.9	140483.9	174927.2	144450.4	126043.7	150831.3	129798	177295.6	160902.2
5-9-2024 21:47:00 uur	80	184582.7	139451.7	169627.2	141232.1	142303.1	134927.4	135344.5	115393.9	141670.1	171978.8	143944.6	126996.4	152404.3	129721.7	178184.6	159407.2
5-9-2024 22:47:00 uur	81	179491.9	140981.2	171904.8	128924.6	143950.8	136891.3	136758.5	118544.1	142819.9	171279.6	144440.2	127207.7	154489.3	130853.7	183252	162950.1
5-9-2024 23:47:00 uur	82	187535.1	137616.4	172425.7	126980	144759.4	138289.1	138151.5	120224	144200.6	170970.3	145765.5	130118.9	156759.4	131609.3	179429.1	163928.7
6-9-2024 00:47:00 uur	83	188109.9	141324.8	173812.5	127338.4	144746.8	139559.7	139765.4	120030.8	145736.9	173611.5	146698.6	129325.6	157497.5	132696.8	184476.1	163337.2
6-9-2024 01:47:00 uur	84	186006.9	139544.4	175651.3	130883.9	146246.7	140767.6	139395.8	123025	146820.6	169634	148966.7	132316.2	159650.5	134062.1	180541.3	166382.8
6-9-2024 02:47:00 uur	85	181368.3	138259	175246.8	123537	148869	142463.4	141656.1	124544.5	150080.9	168049.4	148744.2	133084.2	160674.6	137200.2	188186.5	167091.5
6-9-2024 03:47:00 uur	86	185013.9	142451	175743.8	125755.7	150162.8	143557	145089	125803.9	151044.2	170790.9	151389.4	134433.9	163494.3	137556	181763.7	168138.2
6-9-2024 04:47:00 uur	87	187366.6	140978.9	178673.6	124052.3	151937.8	145245.6	145814.7	127273.4	152530.5	166763.1	150521.2	135979.3	164774.1	139502.6	188259.4	169060
6-9-2024 05:47:00 uur	88	184519.5	135658.4	178866.3	122174.2	153034.8	146194.5	149260.5	129347.5	154223.6	170506.4	150436.3	136724.7	166624	140617.5	181576.2	171006.6
6-9-2024 06:47:00 uur	89	187577.4	136419.4	179425.4	119292.6	155808.5	148986.2	150731.5	132580.5	155629.8	165061	154158.5	138411.3	169343.4	141677.9	186272.5	169765.3
6-9-2024 07:47:00 uur	90	187252	135673.1	179743.1	118190.3	157451.4	148265.1	153794.1	131430	157374.6	165860.2	154889.5	139544.9	170885	143704.5	190797.5	167125
6-9-2024 08:47:00 uur	91	185535.1	136806.5	181604.3	116450.3	156094.7	151072.7	153577.8	134031.6	158384.6	166134.2	156441.1	141254	172062.8	144057.8	181997.8	171918.6
6-9-2024 09:47:00 uur	92	188246	135203	184013.9	122277.2	158934.9	151370.6	156881.3	136898.8	158895.1	164380.5	157093.1	143015.3	174265.1	145589.6	189922.3	167387.8
6-9-2024 10:47:00 uur	93	185570.2	134215	183317.9	116463.8	160718.3	151940.3	158032.1	136803.9	161349.1	163657.7	159496.2	142900.6	176410.3	146157.2	181562.8	171272.2
6-9-2024 11:47:00 uur	94	182423.5	132975.3	183946.9	112026.2	160247.3	155023.9	162531.5	137938.8	161056.1	162168.4	158034.8	145057.5	180136.3	149247.3	195876.8	175098.7
6-9-2024 12:47:00 uur	95	187580.5	143205.1	184785.5	111432	169037.4	160706.8	170677.2	149714.7	167269.3	166892.4	164918.5	151040.1	190263.8	156592.9	185614.8	176005
6-9-2024 13:47:00 uur	96	189047.2	141133.4	181883.1	113198.5	173508	164853	169593.1	150811	172642.5	170181.2	167358.1	152957.6	195392	157792.5	187612.7	174279.9
6-9-2024 14:47:00 uur	97	183549.2	136361.9	183096.2	108221.8	170230.8	163785.3	171820.2	150626.2	175050.5	165107.4	169501	154206.3	194924.1	160309.4	184324.4	171623.5
6-9-2024 15:47:00 uur	98	182625.1	133738.8	175968	108506.9	170722	164049.9	174754.5	150426.6	168811.7	165334.3	168682.2	154690.8	195843.9	156753.8	189147.9	169377.1
6-9-2024 16:47:00 uur	99	178688.9	133737.1	173116.6	104127.7	171155.9	160968.8	175291.9	145057.7	169975.9	161038.7	159602.4	152341.5	198606.3	154625.8	184947.7	163875.2
6-9-2024 17:47:00 uur	100	167838.7	132109.7	159200.3	99383.91	154952.2	153024.4	171791.3	139522	156406.5	159627.5	156512.6	151501.1	198033.9	147428.7	179441.3	177516.5
6-9-2024 18:47:00 uur	101	160319.8	120850.3	153641.4	94706.38	150810.8	142889.8	166435	130236.6	141812.4	154486.3	136341.1	146833.9	195319	136411.5	161293.4	154066.8
6-9-2024 19:47:00 uur	102	149869.9	120428.9	147715.9	92560.91	133458.7	129825.9	155877.8	128580.4	134724.5	158011.2	130232.8	132506.9	180908	127395.2	156494.8	147726.1
6-9-2024 20:47:00 uur	103	151912.9	114473.1	138880.5	91079.85	134470.5	122922.3	148103.8	117275.3	125826.4	151968.3	120866.4	118787.4	167582.5	124634	155293.7	143883
6-9-2024 21:47:00 uur	104	139891.7	113695.3	130510.9	88580.52	119200.9	115969	139914.1	107527.4	116418.3	148391.1	115140.8	118485.8	159486.3	111979.7	145294.7	138939.2
6-9-2024 22:47:00 uur	105	133775.4	109747.6	130671.7	81123.48	117137	110152.9	133328.5	107924	112857.8	148104.2	113779.2	106805.3	157842.6	114785.1	150780.9	137703.7
6-9-2024 23:47:00 uur	106	131158.6	108350.3	126836.5	79282.63	113865.1	105684.1	139615.9	109341.5	109724.5	145177	108405.8	101307.3	153724.8	104565	140546.3	134692.2
7-9-2024 00:47:00 uur	107	125942.4	111759.2	120287.4	76224.7	111757.1	103724	127466.2	97512.88	107579.1	138300	104571.6	104515.5	149528.5	102437.1	136080.1	131693.6
7-9-2024 01:47:00 uur	108	120987.9	99470.71	116636.6	73018.53	106726.6	101026.6	124823.9	106190.9	107800.2	136785.6	107655.3	96660.45	146206.1	99092.07	131883.6	129700.7
7-9-2024 02:47:00 uur	109	114600	96039.13	111210.1	69796.12	103200.8	97470.4	122468	92846.23	101632.9	133785.2	105089.5	91861.88	142941.9	100263.2	126976.6	126317.7
7-9-2024 03:47:00 uur	110	113614	91992.13	112323.6	64249.89	100559.6	94274.6	131182.7	89789.79	100612.3	130804.5	102387.4	89696.75	139907.5	102707.1	125607.6	124144.6
7-9-2024 04:47:00 uur	111	106023.6	89566.88	105030	63418.54	100404.4	91769.15	116332.8	86114.4	95912.28	124707.6	98268.02	86889.72	134906.8	99244.96	119335.6	119886.1
7-9-2024 05:47:00 uur	112	105138.7	87150.35	103402.7	59024.32	97899.38	87821.34	113569.7	92878.66	92258.75	122590	93416.12	82699.58	128266.4	85323.88	120073.6	115665.6
7-9-2024 06:47:00 uur	113	100175.1	81466.91	95888.63	54368.77	91722.02	82635.48	108666	78921.41	86530.88	117774.7	90564.21	77869.73	129736.3	80119.39	111806.9	120041.9
7-9-2024 07:47:00 uur	114	96606.94	77867.86	94813.09	52586.59	93911.38	81512.88	118700.5	76516.93	84519.28	110482.8	85484.1	75911.07	125137.3	78426.13	106565.8	109737.6
7-9-2024 08:47:00 uur	115	90590.52	73034.34	88106.79	50377.61	83206.27	77567.18	100180.8	70856.18	80192.51	102411.4	80187.68	77553.58	122152.9	72374.45	102290.7	110247.5
7-9-2024 09:47:00 uur	116	85533.63	69438.58	83818.32	47129.92	82518.2	71694.81	101684.5	67810.7	76020.04	99034.3	78897.42	69024.35	127797.4	67325.23	99658.99	100281.8
7-9-2024 10:47:00 uur	117	80940.16	64589.52	80515.3	45119.09	72614.57	69317.74	90249.16	64157.04	72371.02	91172.77	72815.03	65436.85	115510.3	64539.73	93243.24	97548.54
7-9-2024 11:47:00 uur	118	79273.47	58186.59	78429.41	42640.66	71211.98	67879.18	97115.88	61388.05	67842.16	82324.95	66927.7	62141.51	114046	62024.8	89777.09	92177.96
7-9-2024 12:47:00 uur	119	74640.99	54729.66	75612.52	40091.42	69608.55	61423.06	81933.74	58158.48	67222.96	74672.46	66143.95	60801.54	133497.1	60130.81	81547.51	88927.81
7-9-2024 13:47:00 uur	120	71427.67	49196.65	73496.4	36432.98	65116.96	58900.46	83662.47	53625.11	62155.95	67078.52	61764.55	57548.17	105944.2	55743.3	76541.23	83879.63
7-9-2024 14:47:00 uur	121	71712.87	41994.56	70769.91	34256.06	62829.51	56981.78	78439.99	51349.79	60632.21	60883.49	61141.73	54999.13	129894.4	53102.04	71651.41	77497.16
7-9-2024 15:47:00 uur	122	66110.93	37748.84	68018.13	32214.93	60481.97	53686.75	72716.51	48474.08	57621.22	56230.64	58289.95	51145	122956.6	51821.07	64646.89	69989.56
7-9-2024 16:47:00 uur	123	65669.17	34727.93	67660.52	29611.59	57096.61	52712.71	72317.44	46827.57	55971.04	54560.46	54930.26	48084.94	124604.1	46952.86	60117.79	64023.63
7-9-2024 17:47:00 uur	124	63304.86	32330.99	65495.79	27917.49	54663.25	51816.05	68834.91	45650.93	53935.78	47229.22	52529.71	46546.24	124992.8	45406.88	57352.02	60666.32
7-9-2024 18:47:00 uur	125	60255.06	31253.07	63284.36	25718.58	53131.77	47983	67938.3	42363.84	53039.24	47279.45	46688.75	44207.86	90267.4	41543.65	53039.24	57553.59
7-9-2024 19:47:00 uur	126	59192.36	30728.07	64901.98	24932.24	52354.46	45566.01	65214.33	40392.41	51274.28	42788.13	45313.7	42797.54	89306.57	39453.71	50201	54788.66
7-9-2024 20:47:00 uur	127	56558.14	28955.05	59829.3	24026.54	51192	42744.21	59932.08	37382.08	47786.27	40408.41	43037.41	40777.43	117711.2	37274.52	47607.2	52642.68
7-9-2024 21:47:00 uur	128	54229.43	28487.37	58809.61	23066.88	49394.73	40480.24	57765.02	34445.57	45123.09	35713.45	41393.41	39089.78	84416.5	34553.25	45261.02	51466.89
7-9-2024 22:47:00 uur	129	53659.09	28647.48	58194.27	22632.09	46125.96	39735.68	55354.36	33539.29	43773.58	33775.36	43442.15	37119.51	96431.48	33005.65	44320.06	50520.89
7-9-2024 23:47:00 uur	130	51711.91	28187.99	55177.87	21244.85	44576.88	37228.74	52420.16	31710.69	41394.38	29573.94	41810.6	34788.54	113453.3	31500.61	43831.03	49750.99
8-9-2024 00:47:00 uur	131	54378.56	27923.3	53697.27	20971.26	43147.54	35918.88	50744.64	30549.46	40061.11	27699.48	40211.23	32875.53	77178.05	30968.2	42261.13	48884.63
8-9-2024 01:47:00 uur	132	50133.88	27950.44	51869.11	20752.61	41289.53	34273.54	47811.93	28917.33	38546.66	26857.63	38721.08	31397.57	112947.3	30776.3	41894.62	48147.88
8-9-2024 02:47:00 uur	133	49583.34	28026.98	51285.56	20641.45	40723.46	33876.98	46324.88	28016.54	38199.56	24552.32	37520.77	30381.42	72931.16	29834.63	41758.5	47680.32
8-9-2024 03:47:00 uur	134	48624.13	26672.18	50502.25	20330.58	39187.66	32427.33	44882.84	27042.3	36675.18	24278.86	36577.88	29558.27	107523.8	28963.05	40801.29	47138.56
8-9-2024 04:47:00 uur	135	48792.81	26658.32	49692.89	20261.2	38684.9	32136.52	43650.04	26423.03	36906.53	23182.56	35913.79	29449.81	108768.4	29139.46	40732.36	47005.41
8-9-2024 05:47:00 uur	136	48721.05	26564.11	48822.28	20240.76	38143.85	31890.46	42280.08	26463.2	36700.45	23026.26	35302.52	29179.51	107124	28922.36	40332.25	46449.07
8-9-2024 06:47:00 uur	137	47595.02	25573.24	48696.8	19636.45	37401.68	30510.38	41482.27	25562.41	35415.87	22239.4	35002.1	28674.17	68910.8	28189.15	39238.54	46304.05
8-9-2024 07:47:00 uur	138	46701.96	26105.85	48784.49	20000.7	36931.1	30401.03	40396.99	24795.99	35592.61	21454.29	34823.43	27343.55	103504.7	28340.74	38239.41	46142.59
8-9-2024 08:47:00 uur	139	46361.25	25851.54	47184.28	19930.68	36526.03	30151.81	39915.71	25411.01	35052.78	21855.68	33925.66	27174.48	66582.54	27387.98	39171.73	45527.71
8-9-2024 09:47:00 uur	140	46168.78	25421.52	46821.77	19673.33	35710.29	29214.58	39485.37	24346.88	34438.86	20173.77	33634.47	26680.69	104262.1	27183.77	37688.49	45116.39
8-9-2024 10:47:00 uur	141	46389.23	25631.27	46427.02	18756.03	35130.74	29102.78	38939.34	24206.12	34581.94	22117.21	33397.95	25990.3	105481.4	27581.68	38196.53	45106.2
8-9-2024 11:47:00 uur	142	46513.94	24735.12	47047.39	19690.68	35182.58	28870.97	39377.49	24204.45	33807.6	21144.2	33265.64	27093.76	84011.82	27834.57	37334.3	45202.14
8-9-2024 12:47:00 uur	143	45026.95	24675.15	45939.16	19025.82	34188.03	29381.46	37967.82	23457.83	33812.37	21392.84	32969.41	26259.05	101681.4	26777.16	36584.13	44748.01
8-9-2024 13:47:00 uur	144	44547.47	24082.13	44857.11	18970.76	34256.13	28106.94	37626.52	23598.39	33596.94	20889.82	32248.4	26454.95	127121.8	26490.34	36362.06	44123.97
8-9-2024 14:47:00 uur	145	45065.19	24577.66	45830.77	18897.89	34346.59	28367.83	37857.43	23349.69	33144.68	20567.49	31950.3	25810.59	105722.2	26652.51	36383.86	44580.81
8-9-2024 15:47:00 uur	146	45355.8	24746.15	44481	18687.43	33636.21	27696.91	37541.92	23038.51	32746.7	21318.36	33508.47	25494.31	64717.95	26013.06	36220.27	44460.04
8-9-2024 16:47:00 uur	147	43808.72	24758.4	44618.02	19138.86	34122.2	28360.8	36787.89	23143.03	32493.48	20190.47	32970.25	25238.39	100728.7	26016.87	35825.58	43867.72
8-9-2024 17:47:00 uur	148	43605.54	24540.07	45816.13	18897.7	33291.04	27716.57	36908.6	22476.82	32057.21	20330.65	32799.25	25469.94	103477.3	25678.41	35998.19	43779.58
8-9-2024 18:47:00 uur	149	43065	24038.8	43730.12	18562.27	33108.82	27167.52	35966.86	22126.37	31883.3	19957.5	32254.65	24719.06	64023.56	25130.84	35269.37	43498.12
8-9-2024 19:47:00 uur	150	43598.71	23521.73	44061.29	18698.2	32836	27259.86	36370.38	22064.79	31758.34	20322.01	32834.2	24757.95	103367.5	24997.95	34798.21	43262.83
8-9-2024 20:47:00 uur	151	41562.48	23580.53	43481.16	18538.8	32816.14	27375.47	35418.84	22004.05	31754.99	20310.34	32059.59	24435.74	118320.1	25413.39	34354.14	43177.46
8-9-2024 21:47:00 uur	152	42853.83	23575.5	43266.89	18682.08	31791.03	26958.99	34697.75	21888.63	31397.9	19882.45	31867.51	23893.07	63019.16	24869.44	33724.22	42654.26
8-9-2024 22:47:00 uur	153	41623.93	23809.96	42835.32	18067.64	32175.02	26754.27	35333.72	21486.66	31578.83	19737.43	31510.54	24551.09	62793.86	24452.57	33823.65	42479.26
8-9-2024 23:47:00 uur	154	41585.89	23501.16	42238.94	18393.4	31770.66	26976.34	35224.82	21504.65	31250.23	19078.95	32590.14	24071.94	103372.4	25114.65	33104.95	42853.44
9-9-2024 00:47:00 uur	155	41557	23691.44	42117.91	18176.35	32181.91	26350.62	35094.76	21658.82	30603.3	19531.93	32336.86	23811.7	100863.7	24328.44	33844.35	42665.87
9-9-2024 01:47:00 uur	156	40564.84	23438.67	41906.61	18470.06	31477.98	26077.41	34129.1	21133.43	30682.68	18739.98	32336.92	23480.72	61922.4	24471.14	32940.72	42475.52
9-9-2024 02:47:00 uur	157	40944.69	23046.96	42349.85	17767.1	31701.6	26771.35	34684.34	21307.4	30959.37	18933.68	32099.06	23629.34	62148.54	24234.75	32502.9	42196.51
9-9-2024 03:47:00 uur	158	39823.12	23499.67	41734	18141.15	31650.59	25953.61	34402.95	20939.93	30133.69	19018.47	30434.81	23535.65	99980.1	23944.91	32698.53	41978.83
9-9-2024 04:47:00 uur	159	40145.32	22578.76	41223.76	17930.94	30677.78	25643.39	34284.17	20985.13	30304.11	18835.54	31738.35	23421.2	98782.51	23527.59	32175.72	41877.14
9-9-2024 05:47:00 uur	160	40056.99	22599.72	39588.15	18065.96	30502.97	25659.45	34178.17	21028.59	30087.91	18372.38	29966.3	22854.55	61024.32	24034.28	31363.53	41887.91
9-9-2024 06:47:00 uur	161	38762.22	22816.89	40992.92	17789.6	31356.63	25845.03	33444.51	20213.29	30292.38	18260.24	29772.66	23306.1	61242.07	23196.49	31699.54	41669.71
9-9-2024 07:47:00 uur	162	39164.32	22386.68	41226.28	17811.27	30869.28	25482.26	33487.77	20403.96	29991.06	17947.9	29981.97	21792.1	98663.6	23425.72	31297.37	41738.19
9-9-2024 08:47:00 uur	163	39115.57	22851.45	40871.18	17379.38	30510.9	25466.07	33516.6	20357.6	29618.75	18082.02	29626.23	22403.31	59666.43	22971.64	31662.85	41505.29
