# Supplementary material for: Protocol for dynamic high-throughput cell death screening of primary phagocytes following microplastic and nanoplastic exposure
Source: STAR Protoc. 2025 Nov 14;6(4):104204. doi: 10.1016/j.xpro.2025.104204 (PMC12664042; doi:10.1016/j.xpro.2025.104204)
Supplement: Data S1. Survival data for AnnexinV and Sytox [file mmc2.zip › Experiment1_Neutrophil_STAR_SytoxAADvanced.txt]

Vessel Name: TS153_NeutrophilSurvival_PS_Sil_AnnexinV_SytoxAADv
Metric: Total Red Object Area (µm²/Image)
Cell Type: Neutrophils
Passage: 1
Notes: 
Analysis: TS153_Reanalysis_Neutrophil_STAR_1

Date Time	Elapsed	Neutrophils (1) 150K / well	PS10um 10ug/ml 100 mg/ml,Neutrophils (1) 150K / well	PS200nm 1ug/ml 100 mg/ml,Neutrophils (1) 150K / well	PS10um 100ug/ml 100 mg/ml,Neutrophils (1) 150K / well	PS200nm 10ug/ml 100 mg/ml,Neutrophils (1) 150K / well	Silica1um 1ug/ml 100 mg/ml,Neutrophils (1) 150K / well	PS200nm 100ug/ml 100 mg/ml,Neutrophils (1) 150K / well	Silica1um 10ug/ml 100 mg/ml,Neutrophils (1) 150K / well	PS1um 1ug/ml 100 mg/ml,Neutrophils (1) 150K / well	Silica1um 100ug/ml 100 mg/ml,Neutrophils (1) 150K / well	PS1um 10ug/ml 100 mg/ml,Neutrophils (1) 150K / well	Silica10um 1ug/ml 100 mg/ml,Neutrophils (1) 150K / well	PS1um 100ug/ml 100 mg/ml,Neutrophils (1) 150K / well	Silica10um 10ug/ml 100 mg/ml,Neutrophils (1) 150K / well	PS10um 1ug/ml 100 mg/ml,Neutrophils (1) 150K / well	Silica10um 100ug/ml 100 mg/ml,Neutrophils (1) 150K / well
2-9-2024 13:47:00 uur	0	7209.311	7354.65	12253.24	13947.01	17139.25	12354.41	8430.314	5029.16	12118.67	11179.25	13715.72	6956.676	8516.783	7656.484	6323.864	5328.285
2-9-2024 14:47:00 uur	1	9076.731	7654.549	12219.38	13700.7	14641.72	10704.8	9308.862	5926.857	10654.12	12110.67	11935.99	7891.773	8490.927	10656.7	6280.791	7578.785
2-9-2024 15:47:00 uur	2	3.224027	5.609807	5.674287	6.963898	10.76825	6.834937	5.287404	6.383574	5.867729	5.867729	5.867729	5.803248	6.963898	6.899418	9.54312	6.577015
2-9-2024 16:47:00 uur	3	8725.571	11966.88	11960.17	78125.65	16280.3	11106.13	10995.42	6885.683	10808.49	20562.13	11762.48	8035.758	8873.296	13441.94	7197.318	19785.27
2-9-2024 17:47:00 uur	4	8365.125	14052.37	13069.63	101991.8	18070.15	12037.48	10704.35	7990.299	12294.44	26080.77	11193.43	7866.174	9118.516	13629.25	7912.793	22955.2
2-9-2024 18:47:00 uur	5	8992.456	15947.26	14228.53	114794.6	18868.68	12643.73	10755.35	7911.762	13653.88	31932.57	12891.72	9136.505	9995.321	15317.8	8896.444	24623.7
2-9-2024 19:47:00 uur	6	4.191235	6.190132	8253.702	1642.19	8824.161	8204.568	5985.406	4415.112	6054.4	18831.15	5632.117	5466.144	11556.98	16492.12	10430.31	25883.84
2-9-2024 20:47:00 uur	7	11515.19	19471.7	17791.47	140876.5	20056.99	12813.06	13558.07	9595.929	14786.03	46537.22	13713.01	11550.33	12278.06	17473.71	12118.54	27663.44
2-9-2024 21:47:00 uur	8	11916.45	19383.11	17615.31	139916.4	19217.78	13900.78	14217.25	10465.96	16697.88	51391.57	13933.73	11417.76	11941.54	17581.59	13256.1	29007.99
2-9-2024 22:47:00 uur	9	11635.51	20683.81	16960.51	144301.5	20770.28	14228.66	15101.15	10651.28	17096.56	57897.2	15740.92	12832.27	13385.58	18171.58	14507.67	30783.07
2-9-2024 23:47:00 uur	10	3.288507	5.674287	9795.884	37351.78	10680.17	9422.089	7452.918	6155.699	8951.253	31761.18	5660.166	9067.898	12912.61	19078.37	15859.96	32470.08
3-9-2024 00:47:00 uur	11	3.095066	22433.62	9513.2	147671.7	10837.05	14797.57	7895.254	11358.96	7940.456	34543.32	6245.134	9956.892	14144.9	18796.79	15290.66	32774.75
3-9-2024 01:47:00 uur	12	13050.54	22960.74	20971.01	148274.5	22584.57	14433.13	16022.12	12093.52	19233.96	72373.02	17908.83	14176.56	15078.45	17469.39	16190.87	33371.19
3-9-2024 02:47:00 uur	13	12738.84	23176.11	22627.7	149293	23401.28	14145.48	16726.06	11821.09	20210.97	77683.63	18326.08	15062.46	14879.98	17247.13	16627.02	33845.71
3-9-2024 03:47:00 uur	14	13465.15	23673.45	22632.8	147262.5	23237.3	14521.73	17217.21	11186.6	20680.84	83471.6	19058.38	15355.2	15885.36	17318.44	17021.57	33523.04
3-9-2024 04:47:00 uur	15	12596.59	24563.35	24199.22	152408.9	24143.71	14067.01	16756.56	10736.14	20150.36	86912.09	18360.71	14925.38	16569.05	17260.6	17081.35	34061.65
3-9-2024 05:47:00 uur	16	13367.59	25606.77	22609.91	147052.8	24586.11	16944.39	15858.15	11945.41	21613.36	89542.65	19356.67	14741.8	17474.1	17560.89	17837.57	33818.17
3-9-2024 06:47:00 uur	17	13345.02	26523.36	23660.23	146931.9	25897.71	16311.51	14683.7	13215.8	21976.52	92553.37	19362.8	14144.52	15775.87	17718.67	19072.44	33638.85
3-9-2024 07:47:00 uur	18	14163.92	27036.88	24332.57	146966.9	26736.6	18090.92	16294.94	12321.52	22106.06	95640.63	19842.34	13685.67	15381.64	18641.52	19746.33	33644.91
3-9-2024 08:47:00 uur	19	15183.23	27363.41	22686.83	144057.5	26300.71	18127.41	15045.82	12337.51	20571.55	99849.47	20053.06	15013.2	15842.61	18816.97	20098.13	34781.13
3-9-2024 09:47:00 uur	20	13984.8	26305.93	21128.79	136676.3	23579.63	16451.44	14276.51	11766.02	18607.15	91040.27	18258.18	12157.35	15836.94	16748.63	18865.72	33741.64
3-9-2024 10:47:00 uur	21	16503.21	27715.54	22386.68	145768.7	26728.15	18286.55	14898.36	13551.55	20055.77	102588.3	20202.46	15187.04	17236.1	18126.25	20621.26	34712.78
3-9-2024 11:47:00 uur	22	17049.04	30249.37	23924.09	155370.5	27638.62	21696.35	17035.18	14914.86	22561.22	113529.3	20127.73	16510.24	18847.4	20158.68	21383.55	36126.45
3-9-2024 12:47:00 uur	23	6712.811	30028.13	9720.763	147800.7	10604.15	19665.98	7698.008	14858.38	12920.61	108973.8	11078.98	15837.97	7297.649	18918.14	20284.35	33849.32
3-9-2024 13:47:00 uur	24	14982.25	29929.16	21695.83	147020.7	24206.58	19121.9	15912.7	15445.54	21796.16	109143.5	19453.97	15674.32	16541.45	18150.88	20420.73	34426.36
3-9-2024 14:47:00 uur	25	16658.74	29788.01	23456.86	145233	23289.73	19858.59	16198.86	15083.48	19694.94	110167.3	18974.82	15470.75	17223.01	18407.58	20114.12	34021.09
3-9-2024 15:47:00 uur	26	6.512535	30811.83	6.834937	145183.4	6.770456	18367.09	6.834937	16559.96	1357.831	113665	9777.958	15781.74	7494.637	18561.76	5.158443	35503.37
3-9-2024 16:47:00 uur	27	17685.66	31854.35	25038.18	146823.2	24431.22	19555.21	15717.58	18228.07	20625.84	115359.2	20587.09	15638.34	17636.72	19519.94	21072.95	35360.55
3-9-2024 17:47:00 uur	28	1081.468	31739.84	11903.3	146938.7	10843.76	19185.99	8636.459	16989.72	11837.53	115201.8	11879.51	15655.94	4.965002	19877.74	5.093962	35131.9
3-9-2024 18:47:00 uur	29	18756.55	32439.58	24254.68	145472.9	23253.55	18665.31	18425.44	16909.83	22490.68	117766.2	22637.31	15262.03	20054.61	20573.1	22274.67	36969.02
3-9-2024 19:47:00 uur	30	19195.73	32720.78	26324.12	146063.8	24436.19	16792.67	17170.85	17628.21	20661.76	118647.5	23481.23	16655.26	18153.53	22219.87	23463.24	37457.91
3-9-2024 20:47:00 uur	31	19946.47	33668.19	25630.95	145486.5	24635.43	18374.57	16834.71	17929.26	21341.64	119085.3	23600.39	16109.24	19076.7	21650.76	22916.64	37346.68
3-9-2024 21:47:00 uur	32	6.577015	33153.38	6.512535	146021.9	5.867729	17871.04	8159.883	18080.79	11238.96	118981.3	12775.14	16180.62	5.416365	10810.48	4.642599	37331.46
3-9-2024 22:47:00 uur	33	21960.07	35039.56	25638.69	144890	25200.99	18034.43	17437.99	19047.23	21137.37	119750.7	25270.57	16601.68	20118.06	21330.03	22361.79	37529.09
3-9-2024 23:47:00 uur	34	24264.35	34522.04	28080.05	146145	25173.78	18869.2	17992.26	19850.33	22434.97	119654.2	26067.29	16910.47	21630.96	21673.71	23506.12	37666.63
4-9-2024 00:47:00 uur	35	25563.7	35388.92	27165.65	144503	24076.58	21135.04	17790.82	19164.65	22187.69	120815.1	26687.14	17759.55	22475.08	22614.16	24229.34	37345.06
4-9-2024 01:47:00 uur	36	28328.17	35834.8	27736.88	144522.1	25521.01	22692.19	18937.42	20182.6	25860.82	120571.3	25097.82	18798.4	24120.04	22421.82	23952.07	36902.54
4-9-2024 02:47:00 uur	37	28634.52	36109.75	26351.46	144711.4	24530.98	21752.77	19242.54	20238.31	25363.16	120779.3	25522.56	19685.52	25074.55	22511.9	24694.24	36870.42
4-9-2024 03:47:00 uur	38	28953.44	36407.58	28549.66	147332.2	24628.34	19934.03	21645.47	22175.37	26371.77	121698.4	25225.69	20112.51	26204.63	23490.58	25672.41	36957.47
4-9-2024 04:47:00 uur	39	29214.2	37655.8	29577.42	144514.3	25324.67	21100.35	22747.31	22649.3	27175.84	121146.6	26366.03	19684.75	26378.86	22949.27	27042.49	36717.29
4-9-2024 05:47:00 uur	40	29472.25	37982.71	28095.14	144982.3	26152.08	22605.01	24018.42	22712.56	27574.33	123913.2	25775	20674.97	27413.71	23288.5	27880.87	36923.88
4-9-2024 06:47:00 uur	41	30802.87	38118.96	30841.75	144515.1	27518.55	24536.33	24172.59	24790.45	28323.14	120850.3	26447.27	21270.45	29571.23	23554.74	27359.29	38075.31
4-9-2024 07:47:00 uur	42	5.803248	38705.47	6.319093	145513.2	6.061171	22657.11	6.383574	17325.15	5.803248	64058.96	5.738768	13977.06	5.416365	13356.24	5.287404	19883.74
4-9-2024 08:47:00 uur	43	6.125651	39291.93	6.190132	144885.6	5.674287	23600.91	8851.437	25900.41	12607.82	121386	11943.67	24019.77	5.222924	13108.51	4.77156	20183.57
4-9-2024 09:47:00 uur	44	36274.95	39797.45	30229.44	144027.4	23046.38	25356.26	13070.98	27591.35	14737.16	121459.2	13364.49	13297.37	5.674287	6.061171	5.803248	3.481949
4-9-2024 10:47:00 uur	45	35035.37	41073.91	32857.48	144629.3	29643.7	27516.55	25693.24	27967.79	28989.93	122498.9	32685.38	25233.81	31189.43	26167.49	31848.68	41210.48
4-9-2024 11:47:00 uur	46	37540.31	41812.14	33982.47	142940.8	32633.79	28081.47	25932.91	27420.35	28874.96	122943.3	33153.64	26095.21	33298.65	26158.79	33464.18	41092.41
4-9-2024 12:47:00 uur	47	39200.36	42144.87	33780.9	142052.1	32529.66	29344.38	26641.55	28047.49	28665.21	120700	32310.04	26241.19	32744.63	26711.45	32912.22	42121.07
4-9-2024 13:47:00 uur	48	43899.06	43995.97	36163.84	145983.9	31365.72	31207.87	14756.44	30877.21	15041.5	122185.7	14998.75	27255.34	5.158443	15426.52	5.609807	3.933313
4-9-2024 14:47:00 uur	49	40697.28	43601.61	37061.8	142332.3	36004.32	32721.62	28516.39	30393.16	30531.73	120445	33636.72	26963.24	33950.42	29129.15	36172.68	43480.2
4-9-2024 15:47:00 uur	50	5.674287	42879.11	5.545326	88234.53	5.867729	18533.9	6.125651	18673.18	5.545326	64867.61	5.932209	16458.33	5.416365	15833.13	5.351885	3.288507
4-9-2024 16:47:00 uur	51	5.416365	44160.21	5.545326	137515.1	5.480846	33514.08	5.222924	20603.21	5.222924	63904.6	5.416365	17143.12	5.093962	15290.79	5.158443	3.481949
4-9-2024 17:47:00 uur	52	5.093962	43659.77	5.158443	137208.1	650.6086	32944.46	11415.31	30221.77	13582.63	116760.8	15426.2	28756.26	5.351885	15504.67	5.416365	3.61091
4-9-2024 18:47:00 uur	53	44287.88	45263.47	39216.42	135580.5	34876.17	34745.98	29890.02	31621.06	32600.39	115333	35945.77	29058.41	39267.88	30803.38	38788.53	44364.86
4-9-2024 19:47:00 uur	54	47468.32	45786.66	40946.24	133914	36203.63	35305.74	31048.86	31655.43	32662.55	115380.4	36727.98	29560.39	40241.59	31902.33	39902.04	44964.79
4-9-2024 20:47:00 uur	55	49743.96	46145.5	43267.6	133654.5	37058.71	34487.16	30984.19	32471.88	34058.75	113488.9	37306.31	30461.77	41923.7	32325.71	40601.4	45712.96
4-9-2024 21:47:00 uur	56	51145.51	47303.82	44382.28	131938	37540.63	36536.93	31572.7	34095.96	34903.83	114709.2	38678.33	31001.73	43403.79	33285.95	42210.44	45699.55
4-9-2024 22:47:00 uur	57	53122.81	47835.72	45362.83	131489.3	38852.88	36073.32	31925.02	34922.85	35919.14	112555.6	40489.84	32335.05	43011.68	33826.04	42809.27	45905.63
4-9-2024 23:47:00 uur	58	55339.84	49407.05	46248.28	129652.1	38568.9	37585	32348.02	35159.82	37237.32	112026.4	41090.8	32688.6	46266.79	34066.94	43829.23	46122.93
5-9-2024 00:47:00 uur	59	57139.56	49891.11	49282.8	127911.5	38798.71	38039.65	33047.37	35316.57	37921.65	111564.7	40791.74	33467.72	47470.57	34560.15	45317.31	46926.23
5-9-2024 01:47:00 uur	60	59733.09	50292.56	50496.77	127761	40205.42	37916.36	34694.07	36007.16	38365.08	110215.4	41439.96	34054.23	47391	35474.42	46681.59	47538.41
5-9-2024 02:47:00 uur	61	61170.95	52923.63	51565.09	126240.6	41224.41	39380.65	36081.05	37170	38867.84	111478.5	41828.2	35038.86	48950.98	36470.39	48172.77	48282.45
5-9-2024 03:47:00 uur	62	63029.47	51652.46	52070.16	124992.6	42434.51	39767.92	35886	36990.42	39018.98	109024.1	42385.51	35302.45	49987.64	37446.23	49433.88	48288.7
5-9-2024 04:47:00 uur	63	64799.14	54356	53573.72	123881.9	44461.97	41578.34	37047.55	37854.33	39754.77	110682.9	44626.4	36929.1	52439.89	39171.15	51302.84	49225.86
5-9-2024 05:47:00 uur	64	65887.44	54632.3	55581.13	121810.7	44153.69	43350.52	36874.81	38618.04	41140.84	106950.3	45653.06	36965.4	54422.35	39900.5	53058.14	49694.25
5-9-2024 06:47:00 uur	65	4.384676	55001	4.384676	109228.7	4.449157	23757.53	4.062274	23437.32	21903.39	60405.11	25953.42	22275.77	55481.89	40505.9	54545.31	50888.36
5-9-2024 07:47:00 uur	66	69052.98	56916.52	56695.16	118459.3	45844.11	44998.32	41291.92	39645.86	43154.12	107847.6	47294.41	39782.43	57538.5	40950.5	56096.97	50945.88
5-9-2024 08:47:00 uur	67	69668.71	57718.79	58347.21	118255.2	47274.36	44788.76	42070.07	40199.88	43988.36	107785.2	48085.65	39463.25	58205.16	41326.74	56384.49	51568.89
5-9-2024 09:47:00 uur	68	5.158443	58183.11	4.900521	115910	4.83604	45900.73	4.83604	37281.87	4.513638	59443.89	28140.4	23769.4	59144.45	42626.09	58294.02	52165.92
5-9-2024 10:47:00 uur	69	75258.78	58452.38	61617.21	114407.3	48910.61	46528.45	42618.22	41787.25	45889	101980.7	50366.52	40314.14	60565.99	42772.46	59400.7	52971.92
5-9-2024 11:47:00 uur	70	70690.66	53947.71	55694.1	103896.5	43529.65	43410.88	40004.63	38543.5	42938.11	96586.81	47616.69	37670.3	58459.47	40551.62	53709.64	48518.25
5-9-2024 12:47:00 uur	71	76406.66	59036.57	63757.45	109270.5	49690.77	47807.36	43604.96	42069.29	47488.24	102259.6	51391.05	41288.5	64004.74	43685.18	60440.19	52741.08
5-9-2024 13:47:00 uur	72	79937.62	61632.11	66472.98	109840.2	50926.99	49544.98	45082.47	43633.98	48663.98	104027.7	52973.41	43391.73	66730.27	44946.87	62750.33	54124.51
5-9-2024 14:47:00 uur	73	80546.83	61252.64	66961.69	107933.7	52442.73	49744.86	46489.18	44016.35	50222.67	100673.8	53201.86	44081.73	67834.69	45924.84	63106.65	54672.34
5-9-2024 15:47:00 uur	74	98172.66	78013.2	81223.3	125863	64349.06	61390.38	57422.43	54881	62208.95	116620	65935.09	55898.38	79530.95	56206.53	81994.23	68798.28
5-9-2024 16:47:00 uur	75	90627.46	69457.85	75847.04	114189.2	58305.3	57628.97	52907.57	49491.84	57100.03	110968.9	62078.38	50365.36	76852.29	52415.26	73864.59	62720.16
5-9-2024 17:47:00 uur	76	92986.41	71171.81	78181.1	112734	60444.31	57698.86	54681.56	50478.85	58833.53	107592.6	63352.32	51433.16	78174.01	53103.98	75367.95	63229.1
5-9-2024 18:47:00 uur	77	94750.22	72491.6	79657.77	110629.9	61859.72	58798.83	56523.7	51107.86	59981.8	106340.5	64783.79	52247.16	80724.48	54027.92	77056.56	64935.45
5-9-2024 19:47:00 uur	78	98211.53	73198.7	79337.88	108533.3	62161.56	60346.5	58734.68	51925.21	60905.03	104708.7	65753.71	53599.77	83464.77	56408.09	78157.7	64242.34
5-9-2024 20:47:00 uur	79	101356.4	70301.77	82576.35	109572.8	66152.84	61189.78	60705.98	51388.61	62926.43	101558.6	66655.34	55647.93	83885.51	55825.06	79664.61	62836.29
5-9-2024 21:47:00 uur	80	100347.6	71202.5	85210.45	106533	67141.46	62441.14	62573.85	53087.28	64106.61	99781.5	68149.48	57142.59	85657.37	57055.16	80388.53	65537.38
5-9-2024 22:47:00 uur	81	103826.4	69698.18	86383.41	103498.7	68329.57	62735.69	63983	52618.96	65204.85	97968.25	69397.05	56686.2	88080.87	58519.38	81034.37	65769.51
5-9-2024 23:47:00 uur	82	108191.5	70224.59	88403.98	103809.8	69452.5	64432.11	64965.82	54161.33	66263.55	98882.52	71123.13	57702.8	90803.88	59073.84	83821.54	65894.92
6-9-2024 00:47:00 uur	83	110534.6	71085.8	89182.38	103434.7	70300.74	65073.69	66019.75	54235.74	67597.59	97771.84	70733.34	59056.31	92898.21	59731.55	84665.66	65974.42
6-9-2024 01:47:00 uur	84	113897.4	71776.84	92055	99129.99	71920.5	66681.26	67839.78	55162.84	69779.42	95021.16	74173.58	60257.51	94969.45	60690.24	87783.87	68350.08
6-9-2024 02:47:00 uur	85	104434.4	70930.07	92626.41	97512.95	73866.39	67131.59	69593.91	56312.4	69909.16	96483.26	74142.49	61423.9	97060.94	61109.82	85501.38	66965.55
6-9-2024 03:47:00 uur	86	108717.9	71130.99	94329.35	97056.94	75217.9	69214.18	71352.62	57656.69	72247.99	93905.66	75354.79	62144.6	100311.9	62858.34	86910.87	68059.92
6-9-2024 04:47:00 uur	87	105132.2	69668.65	97468.59	95337.57	76405.76	69956.42	73758.64	57730.59	74310.09	95073.59	77863.67	62898.96	102171.9	63117.42	87335.35	68498.9
6-9-2024 05:47:00 uur	88	105366	71634.79	99196.09	95205.77	77670.35	71485.96	74276.23	58852.29	75252.53	95193.4	79282.37	64368.92	104759.7	64289.09	87991.12	69472.43
6-9-2024 06:47:00 uur	89	112588.1	69292.98	100696.4	90592.84	78724.29	71442.38	76568.13	59285.86	76228.7	91087.01	78569.98	66361.12	108044.5	65944.63	90258.96	68101.19
6-9-2024 07:47:00 uur	90	111652.4	68959.04	101855.7	90527.51	80592.03	73176.32	77779.78	59816.08	77427.71	89161.1	80334.05	66490.01	109236.4	65278.48	86497.93	69163.18
6-9-2024 08:47:00 uur	91	107809.2	68168.5	103433.9	86931.95	81670.54	73802.23	80536.52	61337.3	78241.91	88599.16	82740.13	67183.12	113276.4	66701.05	88872.43	67750.99
6-9-2024 09:47:00 uur	92	111127.4	68399.34	104246.2	86958.84	82956.79	75636.19	81558.15	61734.7	80335.52	87589.91	83493.72	67560.84	114604.1	67439.42	89096.56	67146.23
6-9-2024 10:47:00 uur	93	107077.8	66566.93	102778.6	84083.27	83817.41	76313.43	83380.49	62294.84	81337.17	85048.02	85757.12	68786.35	117530.8	68312.36	88086.87	68193.2
6-9-2024 11:47:00 uur	94	108045.8	65705.66	107043.9	82063.41	83245.98	77935.95	85189.17	63845.6	82817.13	82483.38	85839.33	69229.66	120532.9	68673.58	87792.19	67778.34
6-9-2024 12:47:00 uur	95	100979.4	72336.85	98426.26	86007.23	90361.87	84121.63	87185.81	70223.24	88489.8	88991.91	92800.34	74006.77	128741	76301.3	96835.19	74424.4
6-9-2024 13:47:00 uur	96	112381.1	76427.88	108893.6	86590.34	96533.63	90454.65	92943.34	76964.36	96548.65	93526.96	97786.41	78980.27	136686.4	83152.23	101814.5	79779.26
6-9-2024 14:47:00 uur	97	100590	74994.93	110101.6	87593.13	98933.91	93055.16	95364.52	77567.51	97626.82	90436.09	100005.3	80858.98	137799	83540.6	100699.1	80077.8
6-9-2024 15:47:00 uur	98	98592.29	72342.07	102635.9	84277.29	96942.23	90702.38	97668.54	77370.84	95981.09	89209.73	99072.73	81568.52	139384.5	81045.01	101528.3	77505.48
6-9-2024 16:47:00 uur	99	100083.3	69847.84	104841.4	81540.41	94817.34	90839.73	98473.4	76462.77	97975.85	85026.23	98488.54	79861.79	140285.1	81366.84	96452.76	73504.08
6-9-2024 17:47:00 uur	100	79430.16	64830.28	93303.91	81659.38	86047.34	84413.6	95395.99	72504.24	91763.48	81353.8	88113.24	76409.3	139035.6	75180.44	85215.8	67720.43
6-9-2024 18:47:00 uur	101	82813.52	61590.45	91319.02	75068.12	77176.76	79883.52	92385.13	69692.95	79612.13	80868.27	78083.74	72808.59	132768.8	69704.68	77932.02	66805.71
6-9-2024 19:47:00 uur	102	73508.01	56939.8	84682.62	71892.7	74639.2	71711.32	95597.49	66908.3	84625.35	76029.77	79695.95	68050.57	128585.7	69478.3	84142.52	63539.38
6-9-2024 20:47:00 uur	103	74873.51	53985.43	82269.11	70741.92	74979.59	67340.19	87440.7	65065.18	74775.95	76477.85	75961.49	63791.89	128392.4	59806.47	66653.85	62384.34
6-9-2024 21:47:00 uur	104	70536.8	49173.76	80844.48	68714.98	73355.51	67630.87	86697.82	73839.3	73922.29	68589.3	72267.08	68962.07	130280.2	67214.2	65299.89	61655.45
6-9-2024 22:47:00 uur	105	71010.93	45293.26	85309.75	63115.94	84475.5	69238.1	102127.4	64699.45	75002.02	65257.98	76589.91	64357.13	131629.3	60573.47	72239.61	59481.68
6-9-2024 23:47:00 uur	106	66772.95	41269.87	86244.2	58326.71	76183.76	64724.79	101637.4	64550.05	73089.98	60837.06	74894.91	67806.25	127646.5	71775.41	59364.72	58952.49
7-9-2024 00:47:00 uur	107	65193.18	40309.43	85866.6	53653.36	75670.75	67325.35	85315.49	71104.75	73408.13	54138.89	73344.62	62614.28	121046.6	66709.76	54115.55	57477.37
7-9-2024 01:47:00 uur	108	68985.86	36495.14	82459.39	50000.86	72837.27	65743.59	91634.32	62374.8	73667.34	52757.59	83447.94	61018.51	120331.6	57926.93	49427.17	56205.88
7-9-2024 02:47:00 uur	109	65909.62	33442.12	81006.13	46466.29	72366.12	68928.79	84100.68	56422.02	66732.07	48813.38	81938.77	64614.27	114332.6	55067.73	53730.34	55360.86
7-9-2024 03:47:00 uur	110	68088.55	31136.36	77909.13	40718.69	74612.3	60138.55	80844.41	58272.74	69351.01	43830.9	81713.48	56467.47	109968.2	56431.43	45770.35	54592.51
7-9-2024 04:47:00 uur	111	73261.95	27798.4	75985.22	37550.05	75954.91	60346.5	80240.48	52161.4	65130.18	43725.8	82244.66	56954.63	105772.6	52084.48	40651.5	54241.67
7-9-2024 05:47:00 uur	112	70043.66	25935.75	78492.09	34968.76	76024.55	56794.2	80196.7	52373.86	64510.84	38041.13	78637.56	54007.93	101042.1	54876.55	44714.55	53393.63
7-9-2024 06:47:00 uur	113	68208.68	23776.42	72741.27	31160.35	73282.07	54965.4	77200.42	46615.82	60707.01	34312.22	76182.27	51595.39	98498.02	49898.72	40014.88	54172.87
7-9-2024 07:47:00 uur	114	67323.8	21999.92	77919.57	29426.08	72845.15	56671.5	79196.41	46969.23	62818.17	30547.4	73634.26	52935.94	94255.78	46807.26	37380.46	52481.1
7-9-2024 08:47:00 uur	115	63742.56	20043.58	70879.78	25600.84	69166.53	57046.39	71841.38	46431.14	61248.64	27642.81	71255.51	50346.86	92749.71	48836.92	37211.33	50644.63
7-9-2024 09:47:00 uur	116	58625.32	18948.44	66290.57	23494.19	66071.21	53794.76	68873.98	41746.31	57778.69	23079.65	70586.98	49265.13	88835.87	43402.17	32794.86	48787.53
7-9-2024 10:47:00 uur	117	52004.27	16997.39	58732.55	20618.23	60252.36	53036.86	69474.62	38584.25	54688.39	20711.73	63619.79	46617.69	86169.99	40280.67	30614.01	47127.21
7-9-2024 11:47:00 uur	118	47149.65	16029.41	53249.45	19249.38	56160.49	49016.36	66202.23	36487.8	52328.6	19952.47	56549.63	43252.77	83247.53	37776.82	27712.58	45437.31
7-9-2024 12:47:00 uur	119	44912.18	15229.53	53429.61	18334.59	54231.94	44991.81	57405.15	32485.81	46671.46	18371.21	54859.66	40181.11	78351.46	34517.27	25703.17	43230.65
7-9-2024 13:47:00 uur	120	40145.07	14556.03	46524.13	17656.77	49537.04	41080.81	57422.95	29520.22	40947.27	17302.26	52986.95	36563.17	73850.08	32163.09	23893.2	40658.53
7-9-2024 14:47:00 uur	121	36212.21	14322.55	45137.93	17440.12	44885.74	38438.79	48360.21	27668.98	38681.62	16599.74	48724.08	34394.18	68787.13	30764.63	21836.46	39070.82
7-9-2024 15:47:00 uur	122	33514.66	14704.4	39431.2	17420.64	41329.38	36092.46	43523.78	25819.23	36869.65	16991.91	45495.21	31558.26	63526.36	28709.83	20646.02	36666.08
7-9-2024 16:47:00 uur	123	34031.21	14885.59	38357.86	17156.34	38591.34	33013.84	42013.33	25133.48	35517.04	16355.04	42736.93	29022.76	62944.48	26398.91	20253.92	35445.4
7-9-2024 17:47:00 uur	124	32926.28	14893.33	36909.3	16983.01	36443.82	32134.33	39837.11	24393.7	34129.22	16422.1	40687.29	27571.04	57913.07	25335.31	19454.29	34742.63
7-9-2024 18:47:00 uur	125	30296.83	15017.58	33946.23	16965.02	34164.04	29598.05	38474.5	22754.47	32950.26	16577.88	35022.86	25598.19	54366.77	22406.02	18451.37	33670.71
7-9-2024 19:47:00 uur	126	26493.57	14906.48	31772.72	16899.25	33275.76	28920.36	35770.84	22241.21	32040.96	16330.66	32429.26	24227.21	53116.11	20020.95	17978.59	33993.56
7-9-2024 20:47:00 uur	127	23037.16	14858.51	29802.32	16785.57	31383.26	27301.38	33458.89	20300.41	28648.83	17251.96	31634.22	22728.42	50427.14	18125.54	17715.71	33288.85
7-9-2024 21:47:00 uur	128	21918.29	15264.35	28467.58	16813.04	29793.1	25030.44	32782.81	18443.24	26605.25	16964.38	30276.71	21315.53	48116.34	16929.95	17644.58	32984.82
7-9-2024 22:47:00 uur	129	22215.93	14872.05	27641.84	16698.72	28348.09	23767.01	30983.29	17600.09	25353.88	17653.29	31601.72	19298.38	45783.38	16625.34	17543.29	32704.21
7-9-2024 23:47:00 uur	130	21682.61	14826.01	27110.01	16841.74	26309.48	22127.4	29262.17	16615.35	23130.33	17576.56	29634.55	17548.77	43183.39	16159.4	17284.72	32934.34
8-9-2024 00:47:00 uur	131	21726.97	14724.45	26827	16593.36	25042.24	20936.12	27267.66	16611.99	22728.23	17027.7	28087.72	16004	40592.95	16493.99	17127.97	32852.06
8-9-2024 01:47:00 uur	132	20578.9	14799.57	25610.06	16619.86	23767.85	20271.33	25330.86	15778.58	21885.21	17518.85	26312.7	15569.79	39249.5	16130.71	17275.17	32286.95
8-9-2024 02:47:00 uur	133	20915.23	14545.07	26294.13	16477.81	22825.47	19732.33	23531.14	16470.65	21895.01	17998.58	25664.74	15217.73	38025.27	16178.36	16962.64	31978.35
8-9-2024 03:47:00 uur	134	20232.38	14347.43	25828.78	16374.51	21619.74	19223.9	22747.12	15842.55	21412.18	17727.31	25197.58	15154.67	36837.54	15811.98	16682.92	32292.44
8-9-2024 04:47:00 uur	135	19666.89	14532.62	25672.93	16521.85	21731.68	19120.87	22820.37	15734.15	21729.81	17788.76	25052.43	15398.66	36998.74	15833	16682.47	32384.58
8-9-2024 05:47:00 uur	136	19432.18	14241.24	25355.88	16448.15	21605.3	19610.92	22341.67	15899.03	21682.87	17744.59	24997.1	15575.4	36249.21	16086.48	16633.72	31704.95
8-9-2024 06:47:00 uur	137	19214.62	14287.08	25068.29	16402.49	21332.29	19014.99	22248.75	15612.16	21014.85	17872.01	24805.66	15388.28	36324.53	15751.11	16464.59	31993.37
8-9-2024 07:47:00 uur	138	19654.89	14287.6	25612.51	16358.39	21055.28	18929.68	21734.65	15789.54	21396.71	17166.53	24986.59	14899.91	35922.5	15848.41	16542.22	31715.33
8-9-2024 08:47:00 uur	139	19490.92	14315.32	25021.74	16226.91	21108.87	18750.55	22062.4	15907.86	21379.55	18023.92	24644.53	15030.09	35460.43	15899.03	16193.96	31965.84
8-9-2024 09:47:00 uur	140	19254.79	14037.8	25059.07	16176.68	20835.14	18492.18	22052.86	15607.51	20772.02	18058.61	24451.34	14727.03	35378.21	15498.8	16213.63	31645.7
8-9-2024 10:47:00 uur	141	19163.87	14143.1	25028.7	16077.9	20947.79	18618.3	21947.88	16051.59	21182.7	18465.94	24499.45	14696.98	35385.7	15875.37	16237.62	31714.49
8-9-2024 11:47:00 uur	142	18587.94	14212.16	24471.07	16087.18	20962.24	18692.33	22524.79	15746.73	20880.93	18033.66	24585.53	15353.4	35974.59	15898.32	16040.37	31476.24
8-9-2024 12:47:00 uur	143	18808.2	14064.04	24964.8	15955.06	20655.96	19346.22	21803.06	15391.12	21095.52	18468.26	24626.47	14930.53	37171.74	15724.29	15912.25	31757.12
8-9-2024 13:47:00 uur	144	18142.24	13790.52	24553.16	15932.88	20735.46	18270.24	21826.34	15560.38	21136.14	18738.75	24361.84	15378.87	35318.05	15685.41	15801.86	31169.7
8-9-2024 14:47:00 uur	145	18210.98	13850.03	24673.93	16080.8	20923.29	18854.69	21993.67	15397.76	20799.68	17832.35	24432	15073.87	35318.25	15537.55	15820.36	31613.2
8-9-2024 15:47:00 uur	146	18308.35	13971.06	24919.15	15934.95	20996.86	18568.46	22421.04	15578.18	21036.45	18507.21	25532.42	14927.57	35437.73	15609.58	15621.7	31888.08
8-9-2024 16:47:00 uur	147	18872.04	14208.74	25162.63	15788.32	21296.7	19035.3	22078.07	15880.27	21034.39	18294.8	25314.03	15032.54	37098.17	15539.49	15761.62	31604.62
8-9-2024 17:47:00 uur	148	18771.57	14083.58	24884.27	15772.65	20921.55	18763.32	21797.06	15742.41	21393.29	17892.71	25223.49	15280.02	37120.42	15658.52	15688.76	31736.35
8-9-2024 18:47:00 uur	149	17933.78	13870.86	24972.47	15805.53	20957.34	18587.74	21797.13	15585.08	20968.56	18406.81	25376.57	15302.46	35312.57	15624.6	15592.17	31331.48
8-9-2024 19:47:00 uur	150	18143.86	13910.64	24920.89	15783.35	20999.25	18865.85	22439.87	15631.44	21034.33	18085.7	25540.94	14968.58	35163.11	15606.29	15561.22	31401.96
8-9-2024 20:47:00 uur	151	18434.86	14011.69	25135.03	15673.74	21027.81	19071.99	22229.09	15783.42	21313.91	18098.91	25538.35	15286.92	35195.41	15399.69	15641.5	31236.18
8-9-2024 21:47:00 uur	152	18524.55	13790.2	25123.17	15899.68	20943.99	19123.64	22121.66	15690.24	21035.23	18251.47	25432.61	14988.11	35109.71	15545.61	15523.63	31108.31
8-9-2024 22:47:00 uur	153	18627.33	13878.53	25283.72	15653.75	21148.26	18701.94	21840.78	16025.54	21043.54	18282.36	25386.31	15034.8	36830.57	15886.2	15597.97	31102.06
8-9-2024 23:47:00 uur	154	18514.56	14050.18	25236.07	15540.26	21130.27	19257.37	22083.04	15993.69	21338.54	18504.88	26745.95	15277.31	36922.39	15639.37	15545.35	31391.13
9-9-2024 00:47:00 uur	155	17893.29	13810.89	25018.13	15744.08	21130.53	18802.46	22258.81	15926.76	21133.63	18184.54	27066.67	14954.46	35171.17	15461.72	15478.94	31320.97
9-9-2024 01:47:00 uur	156	17787.34	13683.8	24892.78	15647.36	21336.61	19036.07	22267.32	15943.52	21019.95	18244.83	26911.85	15154.67	35441.6	15598.81	15543.55	31511.64
9-9-2024 02:47:00 uur	157	18542.02	13660.72	25051.33	15434.45	21317.33	19664.05	22223.67	15907.48	21669.39	18175.58	26992.71	15190.71	35498.02	15509.89	15527.43	31389.96
9-9-2024 03:47:00 uur	158	18395.46	13882.73	25197.64	15490.42	21259.1	19179.87	22205.74	15865.18	21279.16	18588.58	25728.25	15251.52	35189.74	15476.17	15565.41	31485.53
9-9-2024 04:47:00 uur	159	18451.24	13631.32	24811.21	15351.01	21202.55	18818.32	22175.12	16174.68	21239.76	18436.28	27203.76	14912.35	35280.14	15744.28	15635.95	30867.41
9-9-2024 05:47:00 uur	160	18070.22	13763.11	24324.19	15412.65	21918.1	19415.35	22702.44	15990.33	21474.86	18128.32	25927.37	15298.97	35828.03	15556.19	15509.5	31257.26
9-9-2024 06:47:00 uur	161	18256.05	13665.04	25308.74	15539.62	21830.79	19528.19	22497.13	15966.93	22035.97	18109.94	25770.74	15131.65	37060.57	15478.04	15513.11	31164.02
9-9-2024 07:47:00 uur	162	18422.28	13798.06	25747.79	15291.3	21652.05	19111.19	22399.63	16557.51	21607.94	18232.58	25975.98	15127.97	35547.09	15660.84	15518.66	31610.68
9-9-2024 08:47:00 uur	163	18306.03	13718.3	25476.39	15294.53	21483.75	19534.12	22489.78	15960.55	21671.59	18211.11	25929.23	15191.94	35418.06	15576.56	15467.91	30710.47
