# Supplementary material for: Protocol for dynamic high-throughput cell death screening of primary phagocytes following microplastic and nanoplastic exposure
Source: STAR Protoc. 2025 Nov 14;6(4):104204. doi: 10.1016/j.xpro.2025.104204 (PMC12664042; doi:10.1016/j.xpro.2025.104204)
Supplement: Data S1. Survival data for AnnexinV and Sytox [file mmc2.zip › Experiment2_Monocytes_STAR_AnnexinV.txt]

Vessel Name: TS155_MonocyteSurvival_BAM_PS_SIL_Annex.V_SytoxAAD
Metric: Total Green Object Area (µm²/Image)
Cell Type: Monocytes
Passage: 1
Notes: 
Analysis: TS155_Reanalysis_Monocyte_BAM_II

Date Time	Elapsed	Monocytes (1) 100K / well	PS200nm 100ug/ml 100 mg/ml,Monocytes (1) 100K / well	Sil1um 10ug/ml 100 mg/ml,Monocytes (1) 100K / well	PS1um 1ug/ml 100 mg/ml,Monocytes (1) 100K / well	Sil1um 100ug/ml 100 mg/ml,Monocytes (1) 100K / well	PS1um 10ug/ml 100 mg/ml,Monocytes (1) 100K / well	Sil10um 1ug/ml 100 mg/ml,Monocytes (1) 100K / well	PS1um 100ug/ml 100 mg/ml,Monocytes (1) 100K / well	Sil10um 10ug/ml 100 mg/ml,Monocytes (1) 100K / well	PS10um 1ug/ml 100 mg/ml,Monocytes (1) 100K / well	Sil10um 100ug/ml 100 mg/ml,Monocytes (1) 100K / well	PS10um 10ug/ml 100 mg/ml,Monocytes (1) 100K / well	PS200nm 1ug/ml 100 mg/ml,Monocytes (1) 100K / well	PS10um 100ug/ml 100 mg/ml,Monocytes (1) 100K / well	PS200nm 10ug/ml 100 mg/ml,Monocytes (1) 100K / well	Sil1um 1ug/ml 100 mg/ml,Monocytes (1) 100K / well
9-9-2024 16:39:00 uur	0	1179.542	692.3276	1687.391	1316.112	836.7639	6131.519	1045.165	631.7803	2135.144	2684.776	1590.348	791.821	1619.493	642.4841	768.9949	435.695
9-9-2024 17:39:00 uur	1	579.0997	74.5395	288.6149	113.1634	519.1328	100.3962	276.4281	85.37223	225.7464	1233.577	77.89249	36.56046	65.06086	47.0708	84.46951	95.88256
9-9-2024 18:39:00 uur	2	1424.568	74.47502	523.8399	527.3863	572.9741	499.3372	848.2415	314.4393	684.9123	2163.451	442.7878	302.5427	150.691	322.9185	114.324	468.1932
9-9-2024 19:39:00 uur	3	4527.243	5227.76	3817.57	2562.457	14817.37	3467.699	3415.792	3776.303	6830.875	12506.07	29087.23	10818.61	4277.123	8389.434	2904.074	5374.453
9-9-2024 20:39:00 uur	4	5769.396	6705.847	4980.799	3413.406	18776.41	4906.001	5075.585	4944.625	8363.126	17554.18	29698.58	15050.21	5624.573	11762.48	4224.765	6939.976
9-9-2024 21:39:00 uur	5	7826.068	9501.98	6346.949	5159.41	23649.53	6596.552	6366.164	6479.262	9943.351	21187.66	30126.02	17716.42	8042.658	17275.11	6005.975	8191.865
9-9-2024 22:39:00 uur	6	9950.701	11841.4	7255.608	6668.448	28490.53	7956.833	8037.048	7826.712	11748.74	23919.12	31175.5	21592.47	9678.916	23409.66	7852.246	9270.883
9-9-2024 23:39:00 uur	7	11571.93	13096.32	7808.916	7913.502	32514.24	9039.075	8831.771	8928.491	12964.78	25803.69	31626.29	24671.22	11393.45	30315.53	9263.21	10025.69
10-9-2024 00:39:00 uur	8	12929.57	16085.51	8405.747	8585.713	35603.19	9764.353	10319.66	9631.845	13699.54	26303.61	31080.72	26806.63	12668.3	34770.75	10085.53	10897.66
10-9-2024 01:39:00 uur	9	253.1506	3.417468	7.479743	0.6448054	4.449157	17.34526	0	0	0	14138.13	2785.495	27966.5	6587.654	38242.31	0	0
10-9-2024 02:39:00 uur	10	649.448	0	84.01814	0	17.53871	0	2.256819	0	2.256819	25.66325	0	0	120.9655	0	0	0
10-9-2024 03:39:00 uur	11	13359.66	17303.16	8924.493	9750.876	43358.07	10306.63	11243.92	11169.32	15604.61	29220.26	34097.5	32245.88	13562.51	47706.51	11547.95	11318.4
10-9-2024 04:39:00 uur	12	13413.5	17190.25	9077.441	9726.438	44510.46	10389.04	11416.41	11615.72	16002.14	29407.38	34559.76	32988.25	13409.82	49000.89	10786.37	11117.22
10-9-2024 05:39:00 uur	13	14394.05	18039.27	9442.981	9859.719	45220.14	10326.11	11812.19	12158.9	16673.18	29654.15	35116.04	33978.02	14089.38	50730.52	11521.32	11783.56
10-9-2024 06:39:00 uur	14	13579.73	17926.43	9055.518	9862.943	46146.46	10289.93	11458.9	12582.54	16613.73	30689.9	35781.73	34917.37	14582.53	52229.17	11728.36	11796.33
10-9-2024 07:39:00 uur	15	13619.13	18439.69	9303.124	10110.48	46269.56	10326.88	11663.3	12860.06	17393.04	30484.72	35862.07	35024.09	14460.02	53038.34	11340.9	12161.48
10-9-2024 08:39:00 uur	16	14906.09	19116.54	9962.63	9946.833	46677.39	10386.78	12094.68	13257.13	17598.54	31166.41	36149.34	34811.75	14585.11	53100.37	11476.63	12455.25
10-9-2024 09:39:00 uur	17	14007.88	18786.21	9519.326	10357.96	47125.15	10488.21	12251.82	13553.55	17583.71	31065.56	36034.82	35355.52	14245.56	53295.75	11807.35	12406.44
10-9-2024 10:39:00 uur	18	15169.76	19547.66	9842.116	10559.33	47399.32	10516.52	12360.02	13868.09	18034.88	31716.95	35753.75	36077.77	14281.34	53355.07	11711.41	13018.94
10-9-2024 11:39:00 uur	19	15385.06	19194.44	10009.7	10469.7	47036.11	10449.97	12591.57	14440.61	18473.35	31756.47	35290.91	35883.55	14286.63	53228.3	12026.2	13032.42
10-9-2024 12:39:00 uur	20	15756.34	19168.06	10207.01	10561.14	45938.19	10608.92	12873.93	15152.22	18361.48	31854.67	34116.52	35329.86	14812.08	52964.83	12191.53	13108.51
10-9-2024 13:39:00 uur	21	16079.06	18942.9	10108.94	10394.26	44320.77	10241.32	12792.68	15387.18	18537.25	32503.54	32513.21	36089.05	14951.3	52028.45	12117.96	13376.55
10-9-2024 14:39:00 uur	22	17024.86	20843.46	10820.74	10936.03	42715.13	10526.51	13706.37	16281.14	19206.37	32048.12	32262.9	35984.01	15877.62	52820.07	12557.26	13873.63
10-9-2024 15:39:00 uur	23	16530.23	19816.03	10160.65	10747.36	39575.32	10597.25	12908.55	16495.8	19361.63	32927.82	29704.57	35955.83	15087.41	52675.5	12490.2	13846.87
10-9-2024 16:39:00 uur	24	16140.12	19624.59	9662.086	10610.66	37791.4	10810.48	12789.52	16366.64	18967.66	32885.2	28473.25	35128.87	14897.91	51385.57	12814.54	13169.83
10-9-2024 17:39:00 uur	25	16251.74	19680.69	9853.528	10666.37	36519.84	10689.52	12904.94	16523.53	18641.06	32923.38	26928.49	35271.69	15178.14	51061.69	12765.99	13610.49
10-9-2024 18:39:00 uur	26	16496.89	19767.41	9974.882	10670.82	35296.91	10806.55	13200.33	16740.12	18665.7	32631.54	26182.9	35235.26	15011.91	51053.43	13235.98	13536.21
10-9-2024 19:39:00 uur	27	17867.81	19798.69	9853.786	10815.97	33801.41	10582.8	13192.2	16867.46	18527.32	32522.56	25580.91	34763.33	15096.7	51027.96	12667.91	13587.34
10-9-2024 20:39:00 uur	28	17337.21	19326.56	10047.42	10749.03	33422.71	10330.62	13379.33	17014.42	19192.38	32880.5	25482.32	35049.36	15456.63	50110.47	12989.67	13643.31
10-9-2024 21:39:00 uur	29	17194.57	19306.25	9769.124	10813.77	33864.28	10278.07	13680.77	17211.92	19016.47	32954.65	24806.76	34386.63	15387.96	50159.47	13175.25	13745.57
10-9-2024 22:39:00 uur	30	17570.24	19720.28	9509.009	10704.41	33171.69	10454.23	13396.73	17369.45	19043.36	32519.41	24341.15	34161.98	14937.69	49908.78	12689.25	13742.48
10-9-2024 23:39:00 uur	31	16091.5	19794.11	9470.257	10382.66	32608.2	10523.55	13425.94	17404.13	18516.04	32695.76	24236.95	34239.68	15204	49489.65	13028.16	13868.28
11-9-2024 00:39:00 uur	32	16381.93	19586.16	9838.698	10154.91	31916.9	10507.88	13296.34	17458.94	18706.71	33034.02	23200.42	33977.44	15281.44	49127.66	12714.53	13321.42
11-9-2024 01:39:00 uur	33	16464.33	19453.33	9661.313	10170.06	31682.06	10413.86	13859.7	17748.98	19069.93	32247.1	22870.6	34397.4	14667.52	48722.98	13173.57	13395.96
11-9-2024 02:39:00 uur	34	16184.61	19814.87	9378.823	10267.3	31912	10288.19	14083.45	17820.04	19068.44	32700.21	22619.06	33652.91	15104.05	48202.23	12678.42	13200.33
11-9-2024 03:39:00 uur	35	15528.78	19460.16	9498.37	10130.09	31387.45	10183.28	13843.13	17868.59	18675.18	32942.53	22609.01	33730.8	15178.52	48201.65	13235.02	13297.11
11-9-2024 04:39:00 uur	36	17241.39	19484.34	9606.311	10057.22	31192.65	10117.96	14037.35	18203.31	18907.18	32729.1	22510.87	33233.07	14930.02	47154.1	13009.08	13448.25
11-9-2024 05:39:00 uur	37	17473.71	19632	9942.899	9991.194	31043.12	10391.49	13881.11	18325.37	18849.79	32607.1	22262.62	32701.37	15153.89	46952.14	12934.67	13324.19
11-9-2024 06:39:00 uur	38	16668.35	19524.71	9776.475	9994.548	30766.12	10441.85	13936.37	18060.22	18980.36	32708.2	22034.35	32367.3	15119.66	46527.48	13097.09	13374.62
11-9-2024 07:39:00 uur	39	17581.07	19827.51	9967.401	9994.677	30475.95	10398.97	14117.3	18406.49	18989.84	32369.81	22046.03	32693.57	14883.98	46204.3	13198.59	13150.42
11-9-2024 08:39:00 uur	40	16210.6	18830.25	9167.005	9469.16	28631.49	9977.138	12944.47	17555.28	18099.37	31133.2	20711.6	32189.84	13913.68	43700.91	12358.6	12314.82
11-9-2024 09:39:00 uur	41	14981.34	18218.27	8306.19	9160.427	27519.2	9831.154	12622.77	17255.89	17759.36	30750.19	20074.47	31322.45	13126.5	42192.9	12181.15	11834.76
11-9-2024 10:39:00 uur	42	16380.83	18073.64	8872.716	9190.862	26914.37	9757.389	12574.8	17299.03	17428.7	30561.33	19726.66	30693.19	12956.98	41231.11	11999.18	12061.86
11-9-2024 11:39:00 uur	43	15171.69	17809.91	8559.921	8800.175	26754.39	9516.296	12462.86	17258.22	17120.55	29573.94	19551.02	30191.46	12659.08	40290.54	11874.22	11471.09
11-9-2024 12:39:00 uur	44	16221.43	18330.53	8595.514	8772.642	26681.08	9351.87	13075.56	17587.2	17194.45	29634.93	19553.34	29999.77	12746.32	39895.27	11936.44	11751.13
11-9-2024 13:39:00 uur	45	16825.42	19541.67	9533.254	9887.769	28654.57	10702.93	14158.38	18206.4	18662.86	30298.24	20738.55	31127.27	14510.89	42667.8	13128.95	12646.83
11-9-2024 14:39:00 uur	46	16788.86	18730.05	9153.399	9853.142	28103.33	10475.9	14168.89	18157.01	18397.97	29812.64	20816.51	31004.3	13390.29	41107.82	13008.56	12829.95
11-9-2024 15:39:00 uur	47	16352.52	19260.01	8834.221	9906.661	27797.24	10424.44	14098.22	18040.62	18324.66	28926.68	19913.2	30492.33	13357.27	40217.29	13149.13	12242.86
11-9-2024 16:39:00 uur	48	16484.64	18816	8765.162	9821.869	27196.73	10347.9	13597.85	18129.35	18038.63	28549.79	19786.05	30033.1	12814.09	39050.57	13144.04	11975.26
11-9-2024 17:39:00 uur	49	16905.19	18576.46	9033.143	9755.196	27272.63	10411.8	13847.91	18412.03	18016.77	28335.84	20067.76	30222.09	13090.45	39185.02	13141.91	12357.63
11-9-2024 18:39:00 uur	50	16967.28	20203.88	9268.304	10395.49	27955.41	10795.46	14526.76	19513.81	18660.35	28979.36	20284.29	30995.28	13807.8	40078.26	13579.99	12807.25
11-9-2024 19:39:00 uur	51	17397.62	18898.41	9199.89	10135.24	27055.58	10333.78	14453.5	19573.58	18185.25	28077.86	19351.45	29889.7	13533.43	37876.77	13555.74	12522.96
11-9-2024 20:39:00 uur	52	16879.72	19965.88	9297.448	10152.91	27745.98	10706.48	14712.07	20411.7	18721.41	28588.87	19724.92	30468.47	13825.92	38902.01	13844.17	12666.62
11-9-2024 21:39:00 uur	53	17661.99	18844.82	9220.072	10038.27	26542.45	10386.98	14002.27	19790.75	18049.71	27770.35	19052.64	29511.13	13466.18	37223.39	13639.18	12533.02
11-9-2024 22:39:00 uur	54	17213.02	19609.37	9428.603	10188.18	27268.43	10615.04	14516.44	20367.27	18424.15	27808.2	19748.58	29895.37	13785.49	38064.73	13751.31	12937.63
11-9-2024 23:39:00 uur	55	17425.93	18788.98	9141.534	9639.325	25710.33	10135.25	14151.61	20320.65	18051.07	27771.9	18942.19	28731.3	13209.22	35368.86	13234.31	12586.73
12-9-2024 00:39:00 uur	56	17190.51	19420.44	8988.071	10197.6	26649.29	10818.54	14812.92	20393.78	18515.33	27739.4	19934.09	29279.77	13572.9	36711.86	13621.19	13208.71
12-9-2024 01:39:00 uur	57	17330.44	18577.81	9009.866	9925.683	25461.37	10096.81	14463.69	20523.45	17734.47	27523.71	18446.33	28189.15	13059.44	34915.44	13213.55	12931.18
12-9-2024 02:39:00 uur	58	18819.87	19196.31	9489.794	10346.68	26523.81	10576.68	14759.47	21015.76	18410.81	27370.83	18837.47	28644.25	13281.89	35326.31	13430.91	12790.36
12-9-2024 03:39:00 uur	59	16419.84	18862.94	8564.757	9873.002	25174.1	10416.83	14190.49	20194.02	17504.53	27159.72	18995.13	27858.37	12738.58	34216.98	13103.86	12509.09
12-9-2024 04:39:00 uur	60	17019.83	19210.24	9024.31	10636.45	25890.68	10415.99	14586.34	21213.26	17954.99	27194.15	18593.93	28176.9	13476.88	34942.39	13043.06	13049.64
12-9-2024 05:39:00 uur	61	17651.35	18209.04	9057.452	10121.19	24661.48	9988.035	14253.49	21062.18	17429.28	26881.62	18207.24	27602.38	12495.81	33654.46	13072.53	12665.78
12-9-2024 06:39:00 uur	62	17350.88	19946.41	9131.153	10803.58	25557.7	10221.91	14994.82	21406.38	17712.48	26982.59	18310.15	27362.19	12517.86	34270.31	13595.85	12840.4
12-9-2024 07:39:00 uur	63	18130.25	18205.24	8883.161	10097.46	24548.84	10123.32	14169.47	21144.72	17291.23	26560.31	17692.56	26732.47	12737.03	33357.01	12844.52	12802.55
12-9-2024 08:39:00 uur	64	17460.69	19717.44	9061.579	10540.83	25506.12	10521.03	14468.79	21632.9	17526.71	26859.76	18236.58	27291.39	12685.39	34265.47	13196.72	13348.12
12-9-2024 09:39:00 uur	65	17604.03	18188.28	8958.732	9967.724	23959.16	9829.22	14257.61	21170.9	17193.29	26369.45	17422.77	25851.34	12178.95	32456.6	12742.26	12781.14
12-9-2024 10:39:00 uur	66	17455.46	16723.93	8498.664	9375.083	22315.49	9498.95	13853.19	21125.05	16768.55	26232.1	16758.94	25205.38	11835.92	31176.21	12935.31	12459.32
12-9-2024 11:39:00 uur	67	18418.8	18080.73	8864.333	9950.12	23354.01	9932.904	13993.89	21759.73	17646.71	26581.97	17012.67	25674.02	11917.42	32263.48	12950.08	12785.91
12-9-2024 12:39:00 uur	68	19166.78	18445.56	9316.728	10175.29	24065.36	10221.26	14655.72	22505.19	17842.09	27107.1	17423.03	26028.21	12213.97	33042.99	13706.56	13094.51
12-9-2024 13:39:00 uur	69	18268.3	17873.75	8840.733	10248.6	22720.94	10000.22	14265.74	21938.28	17532.58	26509.43	16736.63	25087.57	11865.97	31819.53	12847.62	12756.38
12-9-2024 14:39:00 uur	70	19300.83	18745.52	9386.045	10575.26	23853.09	10594.93	14877.53	22512.54	18027.34	26853.31	17236.1	25957.29	12698.22	32972.45	13353.53	13045.19
12-9-2024 15:39:00 uur	71	17052.65	18452.33	8815.327	10100.42	22860.22	10101	14591.69	21856.19	17148.79	26531.35	16811.95	24966.35	12192.3	31685.29	12899.27	12899.91
12-9-2024 16:39:00 uur	72	19223.65	19118.93	9481.605	10512.78	23773.84	10642.71	15464.43	22799.35	17948.22	26807.46	17091.34	25343.56	12528.89	32761.59	13406.34	13569.54
12-9-2024 17:39:00 uur	73	19052.71	18253.67	8978.915	9912.464	22688.83	10168.84	14523.08	22175.76	17652.77	26846.6	16883.2	24511.24	12169.8	31239.6	13077.94	12965.29
12-9-2024 18:39:00 uur	74	19843.5	19107.2	9529.708	10370.15	23362.78	10542.7	14917.32	22797.42	18309.51	27188.28	17179.81	25074.55	12393.48	32392.38	13808.31	13409.89
12-9-2024 19:39:00 uur	75	17803.79	18733.02	9170.229	10289.93	22520.47	10280.26	14770.36	21713.56	16934.98	26683.27	16740.18	24326.51	11491.72	30960.78	13040.8	12791
12-9-2024 20:39:00 uur	76	18641.58	19317.08	9521.261	10788.43	22739.64	10777.21	15289.04	22330.84	17495.44	27168.23	16952	25207.38	12122.73	31630.41	13410.34	13315.36
12-9-2024 21:39:00 uur	77	19655.54	18810.13	9363.155	10293.29	22022.29	10556.43	14793.9	21936.54	17312.38	26417.74	16523.53	24346.3	11968.49	30694.99	12902.43	13459.22
12-9-2024 22:39:00 uur	78	20478.18	19682.1	9844.309	11068.28	22893.62	10790.37	15323.99	22630.48	17837.64	27252.12	16828.78	25112.27	12265.17	31917.61	13658.59	13775.36
12-9-2024 23:39:00 uur	79	18601.22	19040.78	9413.836	10690.62	22487.01	10799.52	14722.13	21669.46	17133.06	26800.63	16550.48	24094.77	11999.83	30849.17	13170.09	13036.35
13-9-2024 00:39:00 uur	80	18695.62	19578.48	9852.948	10994.9	23105.57	11216.07	15578.43	22221.93	17365.19	27293.97	17060.71	24563.86	12138.72	32242.27	13947.08	13880.53
13-9-2024 01:39:00 uur	81	18459.81	19055.1	9298.867	10677.01	21941.76	10627.1	14959.81	21684.35	17334.95	27081.44	16484.38	24171.24	11930.64	31116.12	13442.71	13361.33
13-9-2024 02:39:00 uur	82	20683.94	19696.87	10086.3	11118.18	22579.41	11017.66	15455.34	22498.62	17835.19	27173.84	17161.11	24826.43	12266.13	31712.5	13874.41	14322.61
13-9-2024 03:39:00 uur	83	18607.92	19359.51	9318.728	10745.94	21702.67	10680.56	14981.28	21321.59	17033.05	26997.48	16469.36	23898.68	11740.62	31079.81	13070.01	13848.16
13-9-2024 04:39:00 uur	84	19268.2	20447.36	9990.872	10944.86	22544.52	11123.21	15361.26	22050.73	17593.19	27328.08	17001.46	24644.14	11953.66	31727.33	13638.34	13972.61
13-9-2024 05:39:00 uur	85	20126.44	19274.33	9418.414	10433.79	21449.45	10842.66	15089.48	21544.95	17377.76	26926.11	16683.44	23844.32	11929.54	30608.33	13737	13762.79
13-9-2024 06:39:00 uur	86	19642.58	20893.05	9781.633	10981.49	22468.56	11225.09	15470.49	22072.53	17743.17	27681.95	16945.04	24358.04	12130.08	31487.33	13832.88	14095.45
13-9-2024 07:39:00 uur	87	20600.31	19791.53	9640.163	10676.11	21158.9	10915.27	15109.14	21613.04	17230.23	26983.95	16314.41	23753.28	11777.11	30750.51	13251.91	13823.34
13-9-2024 08:39:00 uur	88	21430.62	20568.07	10003.7	11101.42	22157.51	11320.46	15868.4	22228.76	17914.24	27469.35	16933.62	24249.58	12255.69	31600.17	13766.14	14221.31
13-9-2024 09:39:00 uur	89	20742.1	20087.24	9606.375	10520.19	20933.61	10847.11	15485.39	21568.61	17291.42	26737.82	16471.68	23531.21	11911.49	30530.18	13215.35	13834.62
13-9-2024 10:39:00 uur	90	19690.49	21003.96	9898.665	11182.73	22137.59	11415.44	15890	21911.45	17613.76	27557.3	16819.94	24141.84	12203.14	31769.5	13044.74	14005.04
13-9-2024 11:39:00 uur	91	20904.78	20040.94	9579.938	10949.89	21179.28	11148.1	15371.06	21341.12	17784.51	26936.55	16621.99	23576.28	12255.82	30729.3	13085.75	13924.44
13-9-2024 12:39:00 uur	92	20304.79	21281.54	10006.03	11388.23	22071.75	11485.73	15956.74	21726.33	17550.89	27586.19	17025.25	23969.93	12395.29	31495.2	13480.37	14381.55
13-9-2024 13:39:00 uur	93	20993.06	19915.85	9754.358	10906.69	20846.49	11138.56	15968.28	21673.84	17651.42	27332.14	16506.5	23664.04	12268.97	30527.6	13008.3	14114.53
13-9-2024 14:39:00 uur	94	22440.06	24366.23	12080.17	13356.76	25632.11	13007.4	17488.93	22793.1	19174	28740.52	18525.58	25452.4	13773.04	34577.3	14597.68	15887.23
13-9-2024 15:39:00 uur	95	21595.89	21149.81	10170.58	11475.47	21232.15	11749.51	15627.57	21442.81	17501.37	27120.84	16541	23343.05	12644.63	30909.65	13423.56	14736.25
13-9-2024 16:39:00 uur	96	10369.89	2562.07	3120.794	2512.871	2013.405	1408.964	5661.198	903.8237	839.988	8427.413	3208.294	680.6566	437.1781	918.2674	7149.344	1159.489
13-9-2024 17:39:00 uur	97	23956.2	21124.4	5057.402	11115.54	10027.56	11798.26	8640.198	19366.34	6655.166	24607.38	10753.03	13997.95	9241.737	23339.76	10588.22	12741.03
13-9-2024 18:39:00 uur	98	23012.2	22798.38	5104.473	11653.63	10610.85	12691.58	9161.718	20721.4	7036.761	26573.27	12236.34	14520.37	9451.042	23115.76	10926.16	13354.31
13-9-2024 19:39:00 uur	99	23675.13	21556.75	4866.668	11205.04	10175.74	11870.67	9042.235	20278.42	7004.457	26644.33	12708.34	14040.51	9240.964	22764.27	10572.04	13289.31
13-9-2024 20:39:00 uur	100	24802.24	22119.27	5000.853	11798.52	11041.58	12182.63	9592.899	21841.88	7469.813	28340.03	13922.96	14394.05	9592.254	23624.51	10852.85	13933.99
13-9-2024 21:39:00 uur	101	22768.14	22144.68	4988.537	11553.95	10519.42	12027.1	9477.35	21634.45	7353.49	28662.37	14612.52	14232.79	9244.124	23101.19	10317.21	13384.61
13-9-2024 22:39:00 uur	102	24892.26	22261.71	4981.96	11911.75	10907.53	12545.53	9902.212	23014.13	7774.741	29984.42	15365.52	14741.86	9398.167	23761.85	10558.95	14535.78
13-9-2024 23:39:00 uur	103	24363.13	21967.55	5010.976	11649.25	10982.39	11925.16	9737.786	22906.2	7811.43	29807.48	16131.16	14528.95	9221.362	23255.55	10777.41	14418.49
14-9-2024 00:39:00 uur	104	24695.21	24023.84	5433.71	12398	11658.79	12621.03	10363.76	24422.2	7912.471	31592.56	16923.11	15310	9724.89	24532.59	10999.86	14591.5
14-9-2024 01:39:00 uur	105	25228.46	22931.79	5070.427	12037.42	11494.82	12375.36	9946.639	24296.59	8026.602	31238.5	17053.55	14810.21	9427.248	22631.57	10554.69	14923.44
14-9-2024 02:39:00 uur	106	26840.28	24159.5	5185.332	12805.9	12204.81	12922.42	10770.25	25680.41	8204.311	32614.26	17626.14	15538.65	9746.362	23850.45	10919.59	15922.18
14-9-2024 03:39:00 uur	107	26040.27	23914.35	5258.839	12701.12	12155.81	13202.71	10745.1	25662.42	8066.709	32760.88	17541.48	15508.08	9534.479	23424.36	11031.98	15791.16
14-9-2024 04:39:00 uur	108	28070.31	25734.7	5468.788	13249.2	13043.7	13567.93	11262.3	26551.41	8295.163	34006.26	18540.54	15991.75	9980.169	24383.96	11392.1	17107.27
14-9-2024 05:39:00 uur	109	27037.01	24924.95	5240.849	12843.94	12523.54	13214.51	10803.84	26116.23	7926.077	33867.57	17827.19	15786.96	9833.024	23423.85	10883.54	16955.87
14-9-2024 06:39:00 uur	110	27406.36	26849.83	6038.409	14000.79	13676.71	14577.37	12017.63	27602.38	8205.729	35600.41	18830.06	17005.71	10421.54	25247.74	11356.89	17793.21
14-9-2024 07:39:00 uur	111	27927.36	25869.27	5370.391	13576.38	12763.73	13950.69	11026.11	27582.78	8130.738	35220.95	18583.87	16194.35	9988.81	24555.61	11271.52	17856.79
14-9-2024 08:39:00 uur	112	29191.05	27950.9	5783.969	14006.01	14151.03	14545.13	12008.02	28980.91	8176.068	36165.91	19207.72	17234.55	10458.74	25116.65	11718.56	19770.31
14-9-2024 09:39:00 uur	113	28009.57	27948.25	6039.957	14256.26	13956.17	14847.74	11829.15	28559.21	7851.924	36255.54	18910.4	16916.79	10601.7	24919.92	11464.58	18659.76
14-9-2024 10:39:00 uur	114	30093.39	29528.09	6303.617	15114.69	14781.2	15452.7	12570.29	29608.05	8359.966	38118.45	19209.72	18068.48	11047.39	26008.48	12022.33	19659.54
14-9-2024 11:39:00 uur	115	30725.56	28908.82	5921.635	14677.06	14090.42	15129.07	12091.97	29166.74	8109.588	37321.53	18933.42	17573.33	10532.64	25111.04	11658.53	20371.27
14-9-2024 12:39:00 uur	116	33461.98	31964.94	6208.25	16101.57	15358.94	16321.31	13436.52	31039.58	8636.459	39228.8	20326.97	19220.81	11454	26882.9	12619.74	22215.93
14-9-2024 13:39:00 uur	117	31177.12	30143.17	6477.07	15487.19	14625.93	15726.09	12581.57	30517.41	8275.626	38768.73	19278.26	18242.19	11207.94	25761.59	12367.04	21126.53
14-9-2024 14:39:00 uur	118	34571.76	31931.54	6408.076	16404.3	15920.63	16737.86	13515.83	31970.61	8704.808	39769.47	19987.61	19842.02	11678.84	27026.95	12771.79	23463.69
14-9-2024 15:39:00 uur	119	34820.26	32493.03	6417.039	16250.26	15558.38	17007.06	13424.4	32431.91	8454.495	39842.85	19846.01	19459.39	11343.48	26890.9	12740.9	23453.96
14-9-2024 16:39:00 uur	120	37585.58	35470.23	7034.956	17553.08	16640.88	17855.5	15014.49	33940.88	9213.431	41576.6	20036.04	20676.97	12101.39	28224.16	13355.08	25022.96
14-9-2024 17:39:00 uur	121	35176.84	33386.99	7028.701	17046.27	16192.67	18217.3	14204.87	33179.49	8560.372	40403.12	19896.24	20642.22	12136.66	27448.91	12865.35	24431.42
14-9-2024 18:39:00 uur	122	40282.28	37477.44	7183.326	18335.56	17678.11	19668.44	15128.94	35087.99	9505.27	42656.97	20268.04	22042.28	13160.28	29412.09	13895.23	27015.99
14-9-2024 19:39:00 uur	123	40194.97	35507.89	7195.834	17552.51	17231.33	19012.28	15079.8	34777.25	8817.198	42062.07	20270.23	21432.62	12706.02	28159.68	13634.8	26608.15
14-9-2024 20:39:00 uur	124	40139.78	38076.92	7999.133	19117.71	18479.09	20534.79	15958.93	36289.78	9442.079	43559.05	20710.31	23016.84	13557.81	29705.02	14041.22	28643.8
14-9-2024 21:39:00 uur	125	40751.38	37450.88	8325.663	19213.01	18175	20524.87	16231.56	36314.34	9600.378	43891.78	20669.63	22645.76	13489.84	29577.74	14051.99	28257.24
14-9-2024 22:39:00 uur	126	44106.82	40489.91	8605.314	20343.74	19288.13	21638.77	17062.52	37427.02	10184.12	44511.75	21427.66	24021.64	14153.8	30897.53	14867.28	30013.5
14-9-2024 23:39:00 uur	127	46527.67	39929.38	8041.368	19572.74	19305.79	21552.23	16912.6	37535.99	10030.33	44508.4	20818.9	23668.03	13964.68	29786.66	14977.86	30526.44
15-9-2024 00:39:00 uur	128	49140.3	43905.7	8785.345	21758.83	20303.12	23217.96	18161.91	39282.51	10962.85	46022.98	21654.44	25087.83	15065.56	31398.73	15933.46	32461.31
15-9-2024 01:39:00 uur	129	48442.68	42053.56	8791.342	21094.1	19837.82	23545.26	17798.3	38927.61	10795.78	45467.16	21696.93	24616.48	14836.71	30137.17	15953.07	32452.15
15-9-2024 02:39:00 uur	130	50346.98	45980.04	9669.501	22911.16	20455.68	24766.65	18444.72	40322	11625.52	46967.3	21786.75	26069.09	15959.64	31794.71	16680.92	34129.1
15-9-2024 03:39:00 uur	131	50855.16	44890.77	9696.841	22927.73	20893.44	24981.24	18526.94	40681.55	11133.85	46339.71	21785.91	25827.55	16198.8	31682.51	16968.25	33933.2
15-9-2024 04:39:00 uur	132	53519.5	48176.44	10232.8	24650.46	22388.42	26418.77	19920.81	41918.8	12285.28	47713.86	23006.21	26856.85	16865.21	33076.71	18102.33	35856.34
15-9-2024 05:39:00 uur	133	55866.91	46514.2	9655.768	24210.83	21654.18	26214.63	19557.72	41530.24	12216.55	47276.61	22005.02	26614.34	17285.56	32068.69	18425.89	35875.49
15-9-2024 06:39:00 uur	134	59016.14	50647.53	10752.71	25928.21	23017.23	27744.69	20340.45	43480.58	13410.28	48592.47	22657.49	28815.77	18462.33	33798.25	20322.14	39008.21
15-9-2024 07:39:00 uur	135	56461.36	49531.82	10820.87	25269.34	22410.15	27625.2	19897.02	42957.71	12455.19	48223.39	22894.46	27344.71	18423.44	32822.34	18970.95	37261.43
15-9-2024 08:39:00 uur	136	61779.13	51942.43	11001.86	27234.13	24413.56	28916.36	21364.34	44367.64	13569.29	49208.13	23567.77	28788.37	19307.08	34167.59	20631.9	40105.15
15-9-2024 09:39:00 uur	137	62317.02	51724.22	11109.74	27093.24	24119.33	29442.33	21181.4	44578.04	13565.29	49195.56	23398.31	28362.02	19758.77	33925.21	20849.01	40758.28
15-9-2024 10:39:00 uur	138	61753.08	54010.96	12023.3	28673.14	24961.51	30337.26	22200.71	45455.62	14242.78	49762.73	24249.91	29671.17	20910.91	34927.82	21722.46	41125.75
15-9-2024 11:39:00 uur	139	63682.4	52965.61	11677.23	28123.25	24377.06	30548.04	21716.21	45330.07	14346.53	49664.46	23992.17	29312.92	20857.71	34186.23	21557.01	41510.57
15-9-2024 12:39:00 uur	140	66541.46	56959.21	12339.06	30144.52	26577.72	32160.12	23199.71	47078.98	15198.45	50740	25060.94	30912.62	22658.2	35899.99	23756.7	44437.92
15-9-2024 13:39:00 uur	141	66547.07	54915.69	12433.65	30015.95	25740.31	31761.76	22705.73	46949.25	15083.16	50568.09	24395.31	30273.42	22781.23	34924.14	23127.17	43419.84
15-9-2024 14:39:00 uur	142	66331.32	57812.61	13078.98	31622.93	27448.4	33556.96	23850.06	47965.46	15659.61	51392.21	25761.78	31717.4	24487	36039.46	24227.14	44866.72
15-9-2024 15:39:00 uur	143	68940.34	58267	12833.82	31775.69	27482.44	33617.64	24070.97	47999.64	16255.35	51431.42	25519.91	31785.94	24017.06	35871.43	24567.21	45700.78
15-9-2024 16:39:00 uur	144	67149.26	59952.14	13644.41	32371.49	27903.82	35345.78	25262.83	48609.3	16642.88	52130.13	26803.91	32630.83	25288.43	37463.9	25306.74	46718.02
15-9-2024 17:39:00 uur	145	66909.33	58658.27	13428.65	32737.03	27701.87	34804.4	24210.38	48689.19	16110.08	51859.44	25974.24	31898.52	24927.53	36069.89	25249.8	46053.48
15-9-2024 18:39:00 uur	146	68977.66	62130.03	14045.67	34488.06	29003.67	35824.61	25668.73	50070.75	16994.43	52432.73	27382.69	33313.29	26239.06	37738.46	26398.53	48231.83
15-9-2024 19:39:00 uur	147	70884.1	61031.73	13643.18	33542.64	27531.9	35419.03	25238.26	49831.33	17044.21	52033.41	26603.25	32516.83	26038.34	36618.37	26380.86	48237.38
15-9-2024 20:39:00 uur	148	72096.79	61261.47	13805.67	34330.34	28668.82	36544.86	25558.6	50257.75	16954.38	52376.25	26793.08	32996.11	26984.33	36392.88	26694.88	49390.09
15-9-2024 21:39:00 uur	149	69532.01	61666.22	14444.41	35162.91	29660.53	37565.2	26018.03	50671.06	17444.69	52705.81	27398.42	33873.43	27241.93	37384.46	27633.13	48895.66
15-9-2024 22:39:00 uur	150	72673.82	63433.96	14161.54	35506.92	29694.32	37788.56	25598.9	51243.39	17692.36	52657.39	27438.08	33717.39	27887.38	37372.15	28069.15	50948.01
15-9-2024 23:39:00 uur	151	70535.07	63414.93	14589.43	36565.88	30325.33	38093.81	26473.39	51227.21	17879.74	53038.79	27792.4	34023.61	28009.63	37784.11	27941.54	50068.3
16-9-2024 00:39:00 uur	152	71292.71	65342	14929.63	37468.54	31516.86	39261.68	27313.63	52076.8	18323.05	53323.41	28285.55	34653.32	29065.96	38111.03	28882.57	51430.58
16-9-2024 01:39:00 uur	153	75351.38	65260.56	14951.88	37222.23	31750.35	39089.27	27205.95	52647.2	18454.72	53408.39	28595.57	35029.18	29389.13	38627	29371.59	51950.42
16-9-2024 02:39:00 uur	154	75431.91	66186.56	14975.61	38210.46	31262.74	39878.38	27046.3	52931.43	18837.34	53370.61	28561.01	35340.23	29746.62	38313.89	30101.26	53168.01
16-9-2024 03:39:00 uur	155	72805.37	66806.61	15358.68	39021.5	31484.43	40361.14	27755.71	53116.17	18807.43	53935.52	29497.4	35516.14	30125.12	38637.32	30029.36	52667.38
16-9-2024 04:39:00 uur	156	75970	66924.35	15255.39	38937.35	31346.18	40804.57	27875.06	53583.32	19414.38	53812.88	29419.18	35276.01	30169.87	38467.99	30916.23	54189.31
16-9-2024 05:39:00 uur	157	73045.49	67699.86	15850.03	40084.46	32259.74	41450.15	28385.11	53909.02	18998.61	54130.44	29288.29	36043.2	30647.66	38894.02	30832.72	54089.24
16-9-2024 06:39:00 uur	158	74149.52	68628.12	15842.29	40515.7	32196.88	42155.7	29072.66	54344.84	19539.92	54273.46	29911.75	36533.19	31513.12	38966.36	31454.06	55372.14
16-9-2024 07:39:00 uur	159	77108.66	69513.12	15702.94	40581.28	32516.44	42292.14	28736.78	54468.06	19696.48	54434.98	30176.44	36667.7	31785.49	38939.99	32337.18	56155
16-9-2024 08:39:00 uur	160	74238.96	69473.2	16140.57	41719.49	32950.84	43115.82	29138.37	54687.43	19953.63	54483.21	31147.39	37035.82	32116.85	39316.94	31891.62	55515.17
16-9-2024 09:39:00 uur	161	75082.43	71068.84	16372.9	42105.66	34102.66	43692.33	29771.89	55187.22	20441.1	54723.28	31582.31	37176.57	32454.34	39873.8	32705.24	56426.14
