# Supplementary material for: Protocol for dynamic high-throughput cell death screening of primary phagocytes following microplastic and nanoplastic exposure
Source: STAR Protoc. 2025 Nov 14;6(4):104204. doi: 10.1016/j.xpro.2025.104204 (PMC12664042; doi:10.1016/j.xpro.2025.104204)
Supplement: Data S1. Survival data for AnnexinV and Sytox [file mmc2.zip › Experiment2_Monocytes_STAR_SytoxAADvanced.txt]

Vessel Name: TS155_MonocyteSurvival_BAM_PS_SIL_Annex.V_SytoxAAD
Metric: Total Red Object Area (µm²/Image)
Cell Type: Monocytes
Passage: 1
Notes: 
Analysis: TS155_Reanalysis_Monocyte_BAM_II

Date Time	Elapsed	Monocytes (1) 100K / well	PS200nm 100ug/ml 100 mg/ml,Monocytes (1) 100K / well	Sil1um 10ug/ml 100 mg/ml,Monocytes (1) 100K / well	PS1um 1ug/ml 100 mg/ml,Monocytes (1) 100K / well	Sil1um 100ug/ml 100 mg/ml,Monocytes (1) 100K / well	PS1um 10ug/ml 100 mg/ml,Monocytes (1) 100K / well	Sil10um 1ug/ml 100 mg/ml,Monocytes (1) 100K / well	PS1um 100ug/ml 100 mg/ml,Monocytes (1) 100K / well	Sil10um 10ug/ml 100 mg/ml,Monocytes (1) 100K / well	PS10um 1ug/ml 100 mg/ml,Monocytes (1) 100K / well	Sil10um 100ug/ml 100 mg/ml,Monocytes (1) 100K / well	PS10um 10ug/ml 100 mg/ml,Monocytes (1) 100K / well	PS200nm 1ug/ml 100 mg/ml,Monocytes (1) 100K / well	PS10um 100ug/ml 100 mg/ml,Monocytes (1) 100K / well	PS200nm 10ug/ml 100 mg/ml,Monocytes (1) 100K / well	Sil1um 1ug/ml 100 mg/ml,Monocytes (1) 100K / well
9-9-2024 16:39:00 uur	0	377.4691	92.14269	169.7128	116.1939	163.0068	230.389	148.3697	277.9111	263.0806	456.1998	1850.656	403.3903	456.1998	146.8222	187.5094	76.08704
9-9-2024 17:39:00 uur	1	6.641495	7.995586	6.834937	5.674287	6.448054	6.963898	6.834937	6.963898	6.834937	6.963898	6.705976	10.57481	12.63819	6.963898	6.899418	24.63157
9-9-2024 18:39:00 uur	2	6.190132	6.577015	6.834937	6.963898	6.834937	6.963898	6.963898	6.963898	6.963898	6.770456	6.963898	6.963898	6.963898	6.963898	29.20968	29.79001
9-9-2024 19:39:00 uur	3	2723.658	2025.849	1568.102	1025.24	3532.631	1575.646	1789.722	2333.422	4582.374	5246.781	24054.92	4530.016	2251.338	3823.438	1545.147	2643.509
9-9-2024 20:39:00 uur	4	2965.267	2965.718	2341.095	1478.023	5978.7	2287.77	2609.14	3184.823	5608.582	8137.379	22108.19	7044.434	3243.564	6078.838	2165.063	3562.485
9-9-2024 21:39:00 uur	5	4136.942	4255.2	3166.575	2098.648	8786.892	3162.77	3388.13	4199.94	6426.775	10487.5	20832.56	9510.363	4360.432	9099.429	3096.871	4562.578
9-9-2024 22:39:00 uur	6	5485.166	5741.089	3740.903	2830.696	12021.95	4114.116	4097.738	5002.078	7094.471	12824.6	20574.84	11794.39	5361.557	11771.7	4139.328	5405.726
9-9-2024 23:39:00 uur	7	6380.349	6681.667	4423.171	3545.462	15012.42	4855.191	4672.646	5746.957	7946.969	14495.68	21253.95	13453.48	6432.772	13984.67	4956.49	6067.941
10-9-2024 00:39:00 uur	8	8043.044	8455.075	4900.328	4041.963	17792.7	5488.068	5351.046	6338.63	8607.313	15594.04	22445.42	15266.09	7296.295	16043.02	5677.898	6895.807
10-9-2024 01:39:00 uur	9	5.99669	6.512535	5.738768	6.254612	6.254612	16.44254	6.834937	6.834937	6.963898	8609.248	6.963898	13394.61	3945.822	10095.65	6.963898	6.963898
10-9-2024 02:39:00 uur	10	18.76384	6.899418	6.899418	6.061171	24.825	6.834937	6.834937	6.963898	6.963898	6.899418	6.963898	6.963898	38.62384	6.899418	6.963898	6.963898
10-9-2024 03:39:00 uur	11	8993.681	10442.49	6022.547	5436.225	25298.94	6994.526	6760.72	8456.235	10251.95	18452.2	23535.4	19192.25	9305.96	23413.34	7475.1	8132.221
10-9-2024 04:39:00 uur	12	9326.723	11014.69	6281.5	5750.761	27620.3	7421.452	6999.041	8888.126	11030.17	18911.95	23378.52	19851.49	9796.399	24930.11	7790.797	8500.534
10-9-2024 05:39:00 uur	13	10231.77	12011.05	6708.749	6044.212	29292.48	7801.371	7507.276	9422.283	11390.55	19651.67	24033.31	21058.25	10354.22	26874.52	8309.413	9086.919
10-9-2024 06:39:00 uur	14	10145.82	11731.85	6813.787	6429.676	31289.5	8013.512	7627.918	9948.831	11840.69	20513.45	24513.76	22175.37	10873.93	29152.88	8635.749	9179.771
10-9-2024 07:39:00 uur	15	10523.74	12555.26	7170.687	6799.537	33150.28	8324.502	8153.5	10468.22	12401.86	21099.52	25081.25	22912.51	11111.22	30812.15	8858.659	9613.597
10-9-2024 08:39:00 uur	16	11327.62	13724.36	7603.867	7045.08	34237.17	8604.67	8525.746	10900.63	13064.85	21577.51	25880.55	23504.32	11364.95	32362.65	9249.669	10206.17
10-9-2024 09:39:00 uur	17	11218.52	13700.18	7641.459	7346.977	35461.91	9032.885	8681.854	11315.75	13244.75	22219.93	26447.27	24063.62	11638.74	34028.25	9633.844	10403.87
10-9-2024 10:39:00 uur	18	11723.66	14473.95	7941.488	7641.395	36759.52	9332.72	9033.853	11751.9	13854.67	22415.24	26940.74	24914.63	11769.05	34502.57	9751.843	11056.35
10-9-2024 11:39:00 uur	19	12096.42	15013.58	8271.628	7877.781	38122.96	9495.274	9381.596	12379.81	14179.08	22917.29	27475.8	25557.51	11969.39	36200.92	9987.842	11339.81
10-9-2024 12:39:00 uur	20	12364.27	15243.71	8544.896	8123.323	39368.46	9752.681	9887.446	12843.94	14641.73	23404.95	27995.38	26097.72	12407.47	37101.91	10381.04	11520.29
10-9-2024 13:39:00 uur	21	12718.98	15695.4	8835.897	8357.452	40333.54	9819.999	10151.95	13083.36	14793.45	23832.97	28608.14	26952.28	12667.91	37787.46	10607.37	11970.75
10-9-2024 14:39:00 uur	22	13499.39	16631.53	9439.692	8902.569	42157.76	10128.86	10641.35	13734.55	15902.06	24164.02	30124.21	27656.15	13224.44	39740	11243.47	12496.84
10-9-2024 15:39:00 uur	23	14030.32	16575.11	9464.324	9068.156	42676.25	10400.45	10708.22	14197	16184.04	24526.14	30410.12	28044.01	13317.68	40227.86	11430.4	12820.09
10-9-2024 16:39:00 uur	24	13748.28	16534.55	9310.538	9151.787	43655.13	10715.96	10869.16	14416.75	15973.38	24783.1	30758.31	28309.79	13276.8	40574.89	11648.09	12834.79
10-9-2024 17:39:00 uur	25	13976.35	16861.53	9521.39	9358.383	44530.52	10750.71	11306.86	14707.17	16291.01	25043.15	31307.3	28638.9	13455.41	41572.61	11820.19	12971.36
10-9-2024 18:39:00 uur	26	14971.48	17487.45	9793.11	9585.677	44825.26	11004.51	11638.48	15028.74	16573.11	25235.42	31844.81	29015.73	13911.48	42134.55	12212.29	13435.94
10-9-2024 19:39:00 uur	27	15528.4	17597.45	9991.195	9857.72	44510.66	11091.43	11912.91	15329.99	16718.32	25647.13	31793.74	29482.5	14312.36	43067.39	12500	13503.13
10-9-2024 20:39:00 uur	28	15679.67	17726.92	10262.46	10202.11	45120.9	11187.95	12188.24	15572.11	17229.46	26118.55	31668.71	29839.53	14711.94	43598.32	12503.23	13752.8
10-9-2024 21:39:00 uur	29	15901.22	18104.33	10373.31	10195.92	46353.13	11363.53	12179.41	15880.4	17368.29	26524.84	32006.01	30018.08	14887.07	44929.39	12684.16	13875.83
10-9-2024 22:39:00 uur	30	16159.02	18546.6	10427.02	10379.43	46580.29	11617.97	12480.27	16218.98	17656.32	27087.89	32133.94	30339.51	14734.96	44899.8	12725.36	14064.95
10-9-2024 23:39:00 uur	31	15433.87	18356.06	10340.68	10469.83	47417.11	11740.81	12667.72	16205.7	17787.73	27485.73	32486.91	30430.17	15090.06	45424.03	12873.54	14034.51
11-9-2024 00:39:00 uur	32	16694.4	18765.71	10753.55	10511.29	47269.2	11875.19	13044.22	16395.4	17900.31	27341.42	32645.47	30891.66	15239.65	46230.93	13241.92	14375.61
11-9-2024 01:39:00 uur	33	16700.97	19261.5	10869.1	10696.23	47791.81	12015.24	13230.5	16598.84	18316.86	27749.91	32584.08	31253.13	15632.53	46745.23	13504.8	14584.79
11-9-2024 02:39:00 uur	34	16510.24	19269.43	10782.31	10815.45	48612.14	12152.91	13644.47	16888.1	18200.21	28155.55	32831.94	31703.02	15883.94	47137.66	13430.07	14450.99
11-9-2024 03:39:00 uur	35	16522.3	19450.43	10879.93	11094.59	48997.98	12105.38	13842.55	17199.99	18550.79	28691.52	33181.17	31778.91	16005.04	47440.91	13762.92	14843.68
11-9-2024 04:39:00 uur	36	17936.81	19778.18	11308.92	11026.24	49173.7	12412.76	14019.17	17642.2	18694.91	28673.59	33062.85	32322.87	16309.9	47713.92	13870.6	14981.41
11-9-2024 05:39:00 uur	37	18323.82	20060.99	11559.04	11089.94	49941.86	12771.59	14323.19	17947.83	18878.42	28794.17	32923.83	32286.31	16537.26	48251.43	13790.84	15185.23
11-9-2024 06:39:00 uur	38	18277.46	20455.42	11776.21	11211.17	50052.05	13029.26	14603.29	17777.74	19239.64	29390.04	33109.59	32318.1	16769.32	48505.03	13969.64	15534.65
11-9-2024 07:39:00 uur	39	18865.27	20642.54	12076.95	11519.77	50582.47	13046.73	14782.36	18330.79	19470.67	29329.42	33022.74	32492.39	16822.84	48760.25	14325.19	15774.91
11-9-2024 08:39:00 uur	40	18547.25	20430.08	11880.86	11581.67	49990.73	12962.52	14917.77	18027.73	19402.39	29482.18	32430.55	32552.1	16857.73	48145.49	14080.03	15601.78
11-9-2024 09:39:00 uur	41	17688.69	20123.35	11269.39	11450.45	49843.97	13039.38	15051.5	18124.51	19052.64	29611.01	32373.87	32298.75	16749.53	47674.2	14137.55	15411.36
11-9-2024 10:39:00 uur	42	18731.34	20659.24	11834.18	11502.81	49489.91	13240.05	15112.43	18308.73	19321.98	30055.92	32029.22	32182.95	16845.15	47411.12	14271.93	15874.98
11-9-2024 11:39:00 uur	43	18080.21	20711.6	11707.54	11477.92	49767.63	13316.26	15113.72	18513.59	19364.86	29536.02	32283.41	32400.5	16926.08	47888.15	14236.85	15812.69
11-9-2024 12:39:00 uur	44	19308.38	21458.87	12183.4	11477.28	49955.2	13340.12	15661.55	18919.11	19842.79	30214.23	32506.25	32501.41	17204.76	47821.67	14429.78	16362.97
11-9-2024 13:39:00 uur	45	19602.6	21875.09	12896.75	12184.05	52622.63	14228.15	16540.61	19069.86	20494.56	31046.6	33934.37	33397.5	17876.84	49801.36	15070.52	17410.84
11-9-2024 14:39:00 uur	46	19818.67	21874.89	13041.83	12190.69	51976.21	14214.09	16761.91	19295.03	20707.67	31315.94	33849.06	33392.93	17858.4	49638.34	14917.64	17479.58
11-9-2024 15:39:00 uur	47	19944.8	22017.78	12402.12	12459.12	51697.14	14595.88	16683.82	19542.57	20793.3	31174.15	33457.47	33250.23	18134.05	49656.59	15031.19	17531.61
11-9-2024 16:39:00 uur	48	20277.52	22109.73	12508.45	12651.92	51956.75	14701.37	16866.63	19782.89	20870.16	31532.14	33653.1	33561.8	18186.41	49576.44	15079.93	17942.94
11-9-2024 17:39:00 uur	49	21246.47	22407.95	13350.7	13050.34	52373.61	14710.98	17323.34	20136.56	21138.65	31720.11	34035.86	33884.97	18479.16	49890.91	15452.31	18536.29
11-9-2024 18:39:00 uur	50	20908.14	23305.14	13725.39	13632.93	53567.72	15052.14	17860.01	21081.07	21997.34	32951.88	34065.33	34726.38	19466.74	51899.29	16162.37	19312.76
11-9-2024 19:39:00 uur	51	21739.48	23523.27	14043.8	13516.09	53441.02	15008.23	18073.64	21260.2	22302.66	32723.16	33841.71	34344.01	19601.5	51442.12	16563.12	19627.55
11-9-2024 20:39:00 uur	52	21548.49	24291.11	14245.75	13978.86	53848.54	15463.66	18471.09	21741.48	22601.91	33606.55	34426.87	35054.91	20084.21	52726.89	16964.64	19601.18
11-9-2024 21:39:00 uur	53	22422.98	23748.7	14608.58	13930.05	53352.75	15339.86	18587.48	21919.06	22989.31	33035.06	33908.64	34646.75	20391.33	52404.43	16950.9	19519.16
11-9-2024 22:39:00 uur	54	21929.77	24573.4	14832.84	14244.59	54722.96	15952.61	19253.89	22291.83	23271.8	33924.82	34747.66	34988.43	20779.11	53485.25	17044.59	19800.36
11-9-2024 23:39:00 uur	55	23869.34	24297.81	14881.46	14031.09	53665.28	15939.98	19142.79	22447.8	23634.7	33754.79	34127.55	34853.92	21161.93	53257.25	17121.52	20154.62
12-9-2024 00:39:00 uur	56	22541.56	24736.67	15034.86	14779.84	55236.54	16316.93	19596.99	22514.8	24009.26	33708.81	35050.46	35730.08	21667.72	54617.72	17261.63	20698.38
12-9-2024 01:39:00 uur	57	24333.15	25442.34	15125.39	14446.61	55380.34	16197	20023.92	22971.38	24328.38	34149.15	34079.38	35408.07	21805.13	53928.17	17321.99	20898.01
12-9-2024 02:39:00 uur	58	24721.71	25654.23	15822.75	14900.42	55315.47	16902.8	20929.67	23470.79	24850.67	34313.38	35011.71	36250.18	22399.83	56304.34	17951.71	21681.97
12-9-2024 03:39:00 uur	59	23581.76	25714.77	15375.13	15340.82	55292.71	16749.01	20889.95	23178.24	24331.02	34724	34907.96	35626.85	22600.23	54978.81	17443.4	21663.4
12-9-2024 04:39:00 uur	60	23960.26	26411.74	15741.12	15681.41	56144.24	17214.24	21650.63	24045.05	25349.23	36196.79	34761.52	36338.91	23138.78	56388.62	18153.27	22031.13
12-9-2024 05:39:00 uur	61	25609.35	26727.83	16355.3	15675.03	54730.18	17347.39	21462.09	24462.43	25691.37	36108.91	34608	36170.23	22449.67	55975.62	18556.02	22553.74
12-9-2024 06:39:00 uur	62	25273.99	26793.73	16376.96	16520.17	55717.18	17726.6	22277.45	24918.95	26106.69	35572.17	34974.18	36658.86	23026.9	57016.4	18770.09	22433.1
12-9-2024 07:39:00 uur	63	26281.49	27370.7	17212.05	16736.83	56077.69	17891.29	22326.19	25172.43	26493.05	35876.33	34646.81	36193.25	23145.74	56390.75	18980.23	22649.24
12-9-2024 08:39:00 uur	64	25775.64	27838.18	16777.26	17079.61	56144.75	18162.69	23247.04	25865.79	27222.72	36424.22	34902.35	36734.56	23692.28	58189.3	19454.04	22763.31
12-9-2024 09:39:00 uur	65	28445.07	27529.13	17718.93	16920.79	55012.93	17996.65	23241.56	26006.87	27242.77	36402.62	34676.47	36835.73	23441.13	57294.25	19701.25	23667.45
12-9-2024 10:39:00 uur	66	28290.19	27483.54	17549.15	16853.41	54258.63	18543.05	23362.52	26166.98	27682.14	36598.38	33572.05	35845.12	23133.62	57592.79	20214.84	23507.61
12-9-2024 11:39:00 uur	67	30036.97	28658.89	18456.78	17326.11	55455.97	18967.08	23660.29	26994.97	29074.34	38446.52	34765.84	37177.61	23731.35	59174.11	20366.05	24020.94
12-9-2024 12:39:00 uur	68	30517.54	29777.11	18967.34	18064.74	55633.88	19213.85	24300.78	27864.75	29310.79	39284.64	35014.16	37546.89	24238.36	60631.63	21001.57	24666.71
12-9-2024 13:39:00 uur	69	30480.92	29857.91	18847.21	17983.88	55582.87	19393.23	24396.47	27929.55	28893.02	37909.98	34331.76	37346.29	24438.13	59598.91	20897.24	24641.95
12-9-2024 14:39:00 uur	70	31461.41	30461.38	19402.13	18365.48	56140.75	20073.12	25511.02	28486.79	29949.86	38458.84	35103.33	38064.6	25406.95	60407.3	21733.88	25442.02
12-9-2024 15:39:00 uur	71	29880.22	30580.35	19134.66	18272.88	55139.5	19612.92	25613.73	28478.93	29420.6	39038.26	34589.3	37811.52	25067.39	59748.5	20906.14	25642.69
12-9-2024 16:39:00 uur	72	31951.85	31058.79	20369.34	18623.91	56396.68	20499.33	26309.09	29430.27	30133.82	38932	35795.79	38072.79	25620.25	61679.76	21916.23	26916.69
12-9-2024 17:39:00 uur	73	32284.5	31839.07	20234.77	18758.74	56266.81	20564.84	26146.47	29559.17	30792.04	40203.81	35258.41	38479.86	25901.83	61474.97	21723.23	26775.28
12-9-2024 18:39:00 uur	74	33454.57	32507.67	20690.71	19533.8	57114.93	21312.88	27585.1	30266.52	31316.39	41598.78	35682.82	39289.93	25975.86	62887.29	22593.85	27567.04
12-9-2024 19:39:00 uur	75	32186.75	31584.24	20452.97	19424.38	56802.39	22030.36	27287.78	30074.3	31189.88	40759.37	35094.43	39296.05	26148.6	62138.61	22230.83	27443.76
12-9-2024 20:39:00 uur	76	32959.16	32776.43	21074.04	19861.75	57962.52	22436.65	27253.6	30673.13	31747.38	41007.24	35688.75	39734.39	26343.98	64266.2	22682.13	27077.38
12-9-2024 21:39:00 uur	77	34952.06	33119.46	21569.84	20073.76	56597.08	22076.59	27490.44	30953.69	31846.74	40781.81	35159.37	39743.68	26348.68	63048.17	22897.75	28424.83
12-9-2024 22:39:00 uur	78	36407.78	34241.62	22201.36	21175.54	58143.91	23261.29	28497.76	31447.67	32743.67	42432.13	35845.25	40267.96	27218.46	64558.04	23445.51	29976.62
12-9-2024 23:39:00 uur	79	33876.2	33404.72	21865.93	21040.38	56794.84	23007.95	27957.86	31510.35	32618.19	41703.75	35198.06	40719.84	27209.56	63887.19	23405.02	28788.76
13-9-2024 00:39:00 uur	80	34123.42	33875.43	21921.64	21715.3	58095.42	23165.99	28807.78	32155.61	33169.05	42931.34	35857.95	41161.47	27494.89	64536.31	23942.72	29226.64
13-9-2024 01:39:00 uur	81	34832.39	33925.21	22233.92	21302.24	57253.95	24162.79	29201.75	32233.05	33162.79	43733.28	36255.86	40551.75	27594.96	65197.17	24043.31	29731.59
13-9-2024 02:39:00 uur	82	37852.85	34900.86	23712.65	22009.08	58095.36	24012.94	29775.24	33086.9	34205.38	42793.8	36895.18	41894.36	28250.21	65998.6	24954.23	31113.92
13-9-2024 03:39:00 uur	83	37041.11	35113.26	22878.98	21910.1	57510.39	24776.39	30100.8	32760.76	33200.45	43046.69	35794.18	40761.44	28214.94	64201.4	24686.44	30413.79
13-9-2024 04:39:00 uur	84	37315.46	36536.16	23478.01	22451.03	59607.55	24720.23	30245.63	33483	34616.5	44560.95	36512.62	41775.2	28613.04	67052.6	25563.31	31059.37
13-9-2024 05:39:00 uur	85	39679.46	36152.37	24283.76	22693.86	58070.79	25104.92	30548.69	33728.42	34403.21	43260.77	36074.02	41661.84	28397.81	67205.68	25867.92	31308.72
13-9-2024 06:39:00 uur	86	38264.88	37182.83	24262.29	23680.87	57652.63	25499.41	30942.47	34259.61	34857.15	45364.38	36875.45	43389.73	29210.72	67595.53	25934.01	31486.3
13-9-2024 07:39:00 uur	87	41505.41	37545.54	24538.91	23179.59	58071.04	25389.73	32015.49	34500.05	35450.17	45206.21	36198.6	42421.94	29001.54	68654.43	26247.26	31452.77
13-9-2024 08:39:00 uur	88	41051.34	38789.23	25176.81	24479.39	58935.54	25841.61	32582.14	35106.04	36076.47	44461.97	37007.77	42437.93	30071.53	68976.57	26707.65	32935.5
13-9-2024 09:39:00 uur	89	41822.53	38634.87	25419.13	23729.94	58895.69	26621.18	33242.62	34996.75	36958.12	45168.17	37270.85	43190.74	30010.92	67804.06	26180.45	33527.82
13-9-2024 10:39:00 uur	90	41362.78	39639.15	25267.47	24601	59618.45	27243.67	33060.2	35608.99	36660.34	48157.87	37400.2	44975.69	30901.65	70175.91	27425.57	33311.87
13-9-2024 11:39:00 uur	91	42706.17	39781.4	25686.08	24701.98	59219.76	27324.6	33520.92	35877.29	36143.86	46319.92	36922.97	43551.25	30422.37	68422.81	26972.92	32615.16
13-9-2024 12:39:00 uur	92	42108.57	39639.93	25860.69	25754.62	59625.61	28050	33857.25	36260.95	37986.2	47521.71	38023.91	44206.76	31499.77	71514.98	27325.18	34433.06
13-9-2024 13:39:00 uur	93	44046.33	39848.71	26163.3	25997.46	60012.55	27916.46	33406.4	36610.89	38299.89	47754.29	37495.37	44432.31	31367.52	71458.17	27569.43	34619.93
13-9-2024 14:39:00 uur	94	45372.7	43596.58	27574.65	28000.93	64263.82	28716.73	36192.21	37681.65	39431.79	48069.6	40892.39	46078.25	33014.23	72760.48	29222.32	36505.27
13-9-2024 15:39:00 uur	95	45786.79	42777.48	27389.4	27411.64	62040.53	29356.57	35680.3	37004.09	37765.86	47323.62	38403.32	45064.29	31577.6	70076.29	27823.87	35157.82
13-9-2024 16:39:00 uur	96	41847.8	51697.59	6779.871	18234.13	10382.66	19308.25	22345.22	19513.36	7812.526	51650.72	5638.758	12511.09	16271.02	8044.786	21224.35	12308.95
13-9-2024 17:39:00 uur	97	57316.69	83722.5	18279.97	52366.39	51956.36	52322.16	38418.41	60851.7	21476.15	64173.29	35364.93	48273.42	28381.04	67767.24	36052.42	67010.56
13-9-2024 18:39:00 uur	98	60286.21	93245.56	21620.13	60351.53	62437.99	58091.61	44563.34	65333.42	24973.25	69071.16	38893.18	52704.14	31133.72	71815.84	39242.4	74345.16
13-9-2024 19:39:00 uur	99	63203.89	97935.88	22063.76	63585.48	61420.93	60455.21	48217.84	66727.95	27027.92	69806.37	40280.48	53953.57	31580.18	71458.62	41667.26	79214.34
13-9-2024 20:39:00 uur	100	68291.54	103605.7	23823.04	68158.51	64689.78	63784.92	50945.04	69437.35	28648.19	69998.34	42521.11	56195.69	32836.97	73517.8	43854.82	82339.77
13-9-2024 21:39:00 uur	101	67199.16	104754.9	25022.13	70745.02	66033.62	64911.2	52231.56	70245.29	29224.58	72002.2	43946.45	55788.95	33305.49	73486.79	43771.71	82012.34
13-9-2024 22:39:00 uur	102	74786.79	109747.9	25455.3	72308.48	67672.71	66017.04	54146.95	71905.48	30328.55	72439.7	44857.11	56829.02	34246.84	73935.9	46918.88	85868.22
13-9-2024 23:39:00 uur	103	76546.2	111429.9	25703.04	73274.59	67005.02	67166.28	54656.61	72411.45	31326.06	72245.22	45442.66	56556.27	34669.64	73360.15	47968.94	86523.34
14-9-2024 00:39:00 uur	104	80855.12	111940	26654.96	76264.62	69988.34	69559.93	56525.25	73353.77	31461.92	74072.34	46979.42	57506	37374.79	74046.62	50312.68	87533.55
14-9-2024 01:39:00 uur	105	84253.43	115073.7	26382.86	76429.23	69247.39	69222.24	57488.14	73790.88	32292.3	73372.34	47081.82	57755.16	38248.11	78557.22	52389.34	89982.78
14-9-2024 02:39:00 uur	106	88553.57	119222.8	26895.03	78741.76	70683.24	71440.3	57712.92	74670.66	33012.1	75303.91	47935.47	58480.95	40459.28	77798.67	55180.96	91328.62
14-9-2024 03:39:00 uur	107	89977.24	118326.4	27143.27	78505.76	71861.11	70435.25	57983.86	74869.32	32574.79	74928.32	47620.88	58464.25	41985.41	77520.76	55824.8	92274.55
14-9-2024 04:39:00 uur	108	92244.76	119498	27628.62	80750.85	72499.4	73042.65	59292.44	75352.21	33116.37	76053.51	49071.04	59405.6	43404.3	78360.1	57800.16	93574.03
14-9-2024 05:39:00 uur	109	94153.9	119852.2	27768.03	80247.64	72408.36	72651.64	59168.57	75566.61	33381.32	75764.24	48464.22	58905.23	43766.23	78371.59	58482.82	93224.23
14-9-2024 06:39:00 uur	110	92916.72	119372.2	28164	82323.07	72958.31	73270.66	59295.85	76275.77	33513.57	77388.51	49371.07	59320.87	45889.5	76981.38	59342.34	92667.18
14-9-2024 07:39:00 uur	111	98664.38	121925.6	28516.71	82121.96	73717.83	74264.49	60771.11	76773.88	34243.36	76891.82	49612.1	60077.42	46049.68	77245.55	60123.53	94724.49
14-9-2024 08:39:00 uur	112	100811.8	125905.2	28851.11	83757.38	72915.76	76635.51	61358.78	77366.27	34707.94	78484.16	50436.22	60295.36	47792.27	80792.05	62057.36	95576.09
14-9-2024 09:39:00 uur	113	96418.27	121178.8	28854.46	83604.37	77249.3	75643.6	60494.16	77041.8	34319.89	77460.6	49821.73	60907.93	47522.48	79978.56	61440.54	94005.66
14-9-2024 10:39:00 uur	114	98306.57	122285.3	29640.09	85452.64	74817.22	77588.34	61089.18	77733.41	34999.13	77340.34	50640.75	61184.49	48906.3	81292.8	62423.22	96847.45
14-9-2024 11:39:00 uur	115	104387.5	124618.6	29146.95	85204.45	78972.66	77589.88	62063.29	77924.27	35523.49	79413.98	50810.02	61164.37	49312.27	80463.39	63582.58	97111.23
14-9-2024 12:39:00 uur	116	106048.6	126959.1	30074.56	86263.87	80095.79	79154.12	62388.59	79012.84	36444.21	79397.98	53453.72	61676.54	50327.25	80715.58	64986.45	99089.12
14-9-2024 13:39:00 uur	117	99907.12	125173.5	30257.75	86175.85	75339.71	79533.97	62495.06	78785.61	36292.93	80270.41	51777.16	62265.76	50239.24	81236.06	64285.74	96534.01
14-9-2024 14:39:00 uur	118	105995.8	129924.5	30456.93	87868.09	78839.65	81026.05	63546.86	79654.74	36968.18	82451.77	52846.96	61550.61	51886.52	81798.4	66550.95	99704.97
14-9-2024 15:39:00 uur	119	107032	128170.7	30669.85	88275.47	76969.96	81016.83	63916.91	79963.73	37960.14	82984.38	52510.31	62974.02	52828.52	81116.91	66942.15	101217.7
14-9-2024 16:39:00 uur	120	107697	128391.5	30421.72	88584.78	77108.73	82850.52	62944.48	80536.32	38035.78	81574.72	53039.43	63602.38	53333.79	83603.66	68355.63	102097.9
14-9-2024 17:39:00 uur	121	104077.3	126006.2	31263.06	88448.93	77667.77	80480.74	63905.11	79977.6	37018.73	82904.69	52868.75	61893.06	52741.79	81824.13	66574.48	98532.13
14-9-2024 18:39:00 uur	122	108511.5	128744.6	31935.66	90636.29	78973.89	82759.68	65242.96	81319.12	37802.55	82747.36	53446.05	63652.09	53976.01	81553.63	69471.01	103425
14-9-2024 19:39:00 uur	123	108645.8	129286.7	30978.77	90071	77981.6	83142.18	63903.25	81313.7	38098.97	83835.53	53208.11	64012.86	54020.64	82025.63	69352.17	101873.3
14-9-2024 20:39:00 uur	124	108646.9	129706.2	31958.68	91181.68	78466.82	84854.32	64027.36	81725.21	37904.43	85261.46	54414.36	63968.63	55061.86	83989.45	69786.96	101197.9
14-9-2024 21:39:00 uur	125	109603.3	127662.4	31092	91221.65	81052.75	84466.15	63102.07	81956.7	37666.11	83898.08	54240.96	64159.75	55238.03	82788.12	69817.34	101396.6
14-9-2024 22:39:00 uur	126	110951.6	129471.7	32303.01	91703.51	78984.53	85754.34	64769.09	82423.99	38448.58	85602.63	54889.25	64849.82	56206.97	83054.87	70533.26	102911.6
14-9-2024 23:39:00 uur	127	111899.5	131654.5	32371.36	92508.23	79342.4	85811.66	64203.98	82762.77	39522.44	86763.34	55041.68	64496.14	56565.62	84616.78	71185.23	104942.8
15-9-2024 00:39:00 uur	128	118957.8	132293.7	32794.93	93091.52	81343.3	87497.77	65439.62	83613.01	39996.37	87010.04	55912.36	65852.49	57782.43	86253.94	72498.63	107221.7
15-9-2024 01:39:00 uur	129	118184.6	132351.9	32456.15	93000.28	80207.6	86520.12	64451.14	83559.55	39909.32	89537.22	55475.12	65269.53	57660.89	87253.45	72152.82	105183.9
15-9-2024 02:39:00 uur	130	113965.8	131919.2	33400.27	93759.09	82075.8	88943.37	66138.59	83944.24	40017.27	88690.91	56080.14	66482.66	58359.21	86011.05	73166.45	104161.7
15-9-2024 03:39:00 uur	131	116343.5	130617.1	33503.64	93437.13	81135.02	88377.6	65702.96	83799.23	39957.36	89235.52	56267.91	66478.34	58146.03	85408.99	72272.69	104040.1
15-9-2024 04:39:00 uur	132	120725.5	130887	33656.26	94441.35	82464.35	90083.31	65616.55	84540.3	40168.21	89606.8	56404.36	68044.05	60203.8	85996.34	73365.63	105194.6
15-9-2024 05:39:00 uur	133	122837.3	132693.7	33710.81	94038.88	80981.55	89210.05	65102.84	84636.77	40044.86	90466.13	55906.37	66516.7	58856.09	85488.94	73748.71	108715.5
15-9-2024 06:39:00 uur	134	124759.6	134245.1	34002	95869.41	83103.1	92620.43	67416.4	85578.25	40600.11	91221.59	56287.77	66015.24	60572.5	87490.88	73606.79	109219.6
15-9-2024 07:39:00 uur	135	119170.9	131747.2	33774	94966.16	81941.09	93186.24	67544.2	85165.19	41243.56	93133.04	57649.08	69275.57	60122.11	87703.66	74396.62	108066.4
15-9-2024 08:39:00 uur	136	129824.4	134678.4	34703.43	96399.3	83044.88	95208.16	66898.3	86205.26	41505.93	94563.94	57585.12	68905.71	61141.48	89700.88	75969.42	110212.8
15-9-2024 09:39:00 uur	137	127963.6	134995.4	34914.34	96253.32	82996.45	93704.6	66739.74	86151.02	41473.36	95359.18	57844.39	69961	61605.22	88637.01	76183.88	109559.6
15-9-2024 10:39:00 uur	138	124687.9	134257.5	34884.36	97475.1	84148.91	97185.65	67613.77	86388.32	41724.64	94764.53	57839.3	70905.7	62005.58	88410.43	75420.12	109567.1
15-9-2024 11:39:00 uur	139	131521.3	135290.2	35009.26	97497.16	83398.1	95012.66	67532.91	86946.91	42360.17	94242.12	57731.68	69572.37	62710.48	90019.34	77364.65	112084.8
15-9-2024 12:39:00 uur	140	131322.4	136762.6	35674.7	99254.5	85455.02	98232.75	68293.73	87475.59	42540.13	96792.9	58744.02	69940.69	62105.97	90779.05	77489.42	111877.5
15-9-2024 13:39:00 uur	141	129942.7	136611.2	34416.36	96697.53	90711.87	97523.07	67930.24	87618.22	41795.38	91159.75	57809.06	70245.87	61130.32	89132.48	76880.21	111680.7
15-9-2024 14:39:00 uur	142	122812	134976.5	35953.12	98808.37	90893.18	98989.49	68832.45	87959.13	43220.98	95504.57	58077.75	71443.27	60523.05	93535.66	76710.11	110751.5
15-9-2024 15:39:00 uur	143	130923.5	137646.5	35646.2	98585.65	84956.27	100453.1	67662.59	88306.35	42610.29	93923.57	57776.82	69515.18	63723.92	90431.25	78240.63	112315.2
15-9-2024 16:39:00 uur	144	131488.1	138438.9	36456.26	101414.5	86586.54	99594.77	67803.99	88932.34	43488.77	94795.55	58381.32	72325.24	63481.03	90020.7	77731.09	110633.4
15-9-2024 17:39:00 uur	145	126723.9	135118.8	35999.87	99383.02	92604.69	99819.55	67882.73	88179.4	43617.8	94090.59	60665.22	72188.67	63523.33	90161.46	77153.41	110501.1
15-9-2024 18:39:00 uur	146	133571.2	137911.9	37437.79	101300.7	88601.62	106625.2	70388.57	89619.76	44390.4	99580.2	59849.16	74223.1	65342.64	91298.31	79322.6	114146.4
15-9-2024 19:39:00 uur	147	136221.6	138892	37092.04	100867.3	88038.24	105187.1	69246.04	89402.66	43947.04	99505.27	59501.74	74022.56	65695.23	93380.78	81056.88	115649.5
15-9-2024 20:39:00 uur	148	136682.6	139178.5	37321.53	101452.4	88161.85	101409.3	69833.65	89482.74	45110.84	97705.94	59305.91	72728.38	63896.73	93691.19	80816.3	114590.9
15-9-2024 21:39:00 uur	149	130994	142606.3	37305.09	103025.6	93749.62	102894.4	69102.76	89719.38	44084.12	96279.05	59205.06	72593.23	65141.78	92527.9	78394.8	115041.9
15-9-2024 22:39:00 uur	150	138091.7	137900.8	37909.91	102835.5	88762.55	102265.9	71452.17	90053.84	44122.23	95830.59	58755.25	73295.61	64239	93246.21	82583.45	113225.7
15-9-2024 23:39:00 uur	151	135151.7	138426.6	37427.79	101904.3	88026.31	105590.2	68896.94	90489.09	45028.18	96547.16	59265.61	73579.2	66330.48	93672.88	80685.85	114946.4
16-9-2024 00:39:00 uur	152	133257	141128.9	38480.05	102483.8	89472.81	103968.6	70000.07	91164.13	44318.25	97114.59	60152.54	74646.48	64877.61	94245.27	80309.99	114286.4
16-9-2024 01:39:00 uur	153	137772.1	140802.1	37029.95	103558.3	93708.34	106388.9	70987.4	91299.34	46244.8	101134	60328.12	73027.76	65095.04	90106.46	81939.67	119383.3
16-9-2024 02:39:00 uur	154	135356.9	140632.8	37769.61	104124.5	87970.87	106648.4	71871.55	92737.2	45198.67	95911.51	62110.23	73005.7	65993.05	92525.13	81017.21	118506.7
16-9-2024 03:39:00 uur	155	132495.9	141087.8	39210.88	103827.6	89132.35	109958.3	71772.13	91590.54	45753.14	98521.81	63278.11	76811.09	67939.79	95901.38	81321.3	117674.1
16-9-2024 04:39:00 uur	156	140718	142762	38802.84	106109.5	91149.75	108754.2	72186.87	92244.25	46333.07	99284.29	61128.39	77170.82	68121.3	94125.79	82873.35	119242.3
16-9-2024 05:39:00 uur	157	138694.3	138199.3	38010.12	104266.1	90721.28	108768.4	71096.76	92031.84	46152.53	97226.72	60132.55	74867.38	67337.99	94317.49	81719.8	115084.3
16-9-2024 06:39:00 uur	158	134225.1	143111.5	39907.46	107601.2	91993.23	110562.4	71299.35	92380.49	45756.1	101043.1	61523.97	76597.73	67152.94	98003.38	82534.96	115856.6
16-9-2024 07:39:00 uur	159	140477	141543.5	40148.74	107188.1	92843.27	109895.5	73121.45	93272.71	47469.09	98772.59	61781.39	75366.98	68433.58	95653.01	83042.3	119927.5
16-9-2024 08:39:00 uur	160	138676	142257	39928.54	104917	91537.66	107474.3	71646.06	92856.94	47190.53	96937.66	61740.7	75958.01	67636.09	93462.66	83217.23	117913.3
16-9-2024 09:39:00 uur	161	140376.8	142008.5	40687.03	107640.3	93156.77	108582.3	71806.37	93335.45	46996.06	99037.01	62037.63	76850.62	68769.59	94398.6	84184.76	118673
