# Supplementary material for: Protocol for dynamic high-throughput cell death screening of primary phagocytes following microplastic and nanoplastic exposure
Source: STAR Protoc. 2025 Nov 14;6(4):104204. doi: 10.1016/j.xpro.2025.104204 (PMC12664042; doi:10.1016/j.xpro.2025.104204)
Supplement: Data S1. Survival data for AnnexinV and Sytox [file mmc2.zip › Experiment2_Neutrophil_STAR_AnnexinV.txt]

Vessel Name: TS158_NeutrophilSurvival_PS_Silica_AnnexinV_SytoxA
Metric: Total Green Object Area (µm²/Image)
Cell Type: Neutrophils
Passage: 1
Notes: 
Analysis: TS158_Reanalysis_Neutrophils_Star_II

Date Time	Elapsed	Neutrophils (1) 150K / well	PS10um 10ug/ml 100 mg/ml,Neutrophils (1) 150K / well	PS200nm 1ug/ml 100 mg/ml,Neutrophils (1) 150K / well	PS10um 100ug/ml 100 mg/ml,Neutrophils (1) 150K / well	PS200nm 10ug/ml 100 mg/ml,Neutrophils (1) 150K / well	Silica1um 1ug/ml 100 mg/ml,Neutrophils (1) 150K / well	PS200nm 100ug/ml 100 mg/ml,Neutrophils (1) 150K / well	Silica1um 10ug/ml 100 mg/ml,Neutrophils (1) 150K / well	PS1um 1ug/ml 100 mg/ml,Neutrophils (1) 150K / well	Silica1um 100ug/ml 100 mg/ml,Neutrophils (1) 150K / well	PS1um 10ug/ml 100 mg/ml,Neutrophils (1) 150K / well	Silica10um 1ug/ml 100 mg/ml,Neutrophils (1) 150K / well	PS1um 100ug/ml 100 mg/ml,Neutrophils (1) 150K / well	Silica10um 10ug/ml 100 mg/ml,Neutrophils (1) 150K / well	PS10um 1ug/ml 100 mg/ml,Neutrophils (1) 150K / well	Silica10um 100ug/ml 100 mg/ml,Neutrophils (1) 150K / well
26-9-2024 14:36:00 uur	0	17333.85	16833.16	20538.66	13320.84	26795.21	26036.4	20609.59	25102.73	22244.75	23604.07	17728.09	25255.41	17957.38	21312.37	17374.73	22210.64
26-9-2024 15:36:00 uur	1	16728.25	16526.23	16128.39	22787.23	24632.28	22541.56	18243.54	24642.72	18010.9	32435.45	15849.77	25544.09	15135.77	20808.58	17517.43	30629.93
26-9-2024 16:36:00 uur	2	20684	32166.57	15641.69	82848.34	27169.07	26844.79	22955.2	37214.17	17029.31	53474.09	17789.67	35630.46	18589.8	28535.8	24559.67	62437.93
26-9-2024 17:36:00 uur	3	22781.42	40824.56	17420.58	125329.7	31079.75	28487.83	23818.47	33545.29	16815.69	74030.23	17543.09	39681.96	18102.27	29984.29	28625.75	70156.83
26-9-2024 18:36:00 uur	4	25413.97	48538.95	18147.53	148257.9	33373.19	30542.95	26835.51	37391.49	19076.18	90628.81	19344.29	44357.13	19407.54	32036.77	32888.04	75947.05
26-9-2024 19:36:00 uur	5	27752.17	55294.96	19638.13	160282.3	35544.12	33661.48	30902.69	42134.48	21061.08	103956.9	21584.28	47106.52	21871.35	34159.98	36744.75	78823.34
26-9-2024 20:36:00 uur	6	30285.22	59674.16	20403.45	163516.8	38295.12	36969.27	33332.18	41940.4	22571.15	114915.3	22558.06	49595.53	24453.47	37512.33	40621.71	80738.27
26-9-2024 21:36:00 uur	7	33745.05	64098.11	22179.44	160621.7	41407.79	40273.64	37048.2	45996.93	23565.64	127736.5	23644.69	53790.5	27235.81	40616.55	43870.82	84289.35
26-9-2024 22:36:00 uur	8	38812.32	67726.55	24950.62	167522.7	43282.56	43296.49	42009.39	50397.02	25901.96	136563.5	27317.24	56297.89	29571.74	43373.74	47885.18	88121.16
26-9-2024 23:36:00 uur	9	40249.2	72127.41	27616.3	174299.3	44919.53	44270.92	44459.07	53514.21	27848.37	142912.5	27929.29	57163.61	33023.26	46185.61	49519.44	91587.19
27-9-2024 00:36:00 uur	10	42123.78	74073.7	30682.8	178220.8	49091.94	46836.79	48339.51	58344.18	31522.21	146964.2	31316.39	59885.98	36398.88	48554.81	52092.99	95372.32
27-9-2024 01:36:00 uur	11	44955.19	76031.77	31834.23	175973.1	52831.29	47217.55	47302.99	57809.06	33459.98	151777.8	32689.96	60807.98	37309.54	48998.64	54166.81	97143.02
27-9-2024 02:36:00 uur	12	45838.12	77685.57	35197.99	181225.6	55022.21	49491.2	51481.71	55108.48	35014.35	154430	34908.67	63610.18	39499.29	50828.78	56126.25	100213.2
27-9-2024 03:36:00 uur	13	47100.33	79713.16	34258.38	176889.8	53954.54	47827.54	50461.95	54771.7	35898.32	156919.1	36208.92	64040.39	40488.36	51329.73	57466.73	101822.3
27-9-2024 04:36:00 uur	14	48835.82	79999.59	38944.57	181042.6	57587.18	51204.83	53295.94	58647.56	38645.7	158859.4	37323.79	65542.79	43943.75	52159.41	58825.08	101981.9
27-9-2024 05:36:00 uur	15	50490.39	80752.52	38628.16	178544.9	57611.42	51167.24	54572.01	57669.01	38877.89	159678.3	37135.89	65623.59	45997.97	53549.99	58725	104382.6
27-9-2024 06:36:00 uur	16	50042	81064.93	37898.24	178505	58572.13	51019.07	54534.35	59461.05	39970.78	161795.1	40023.39	65627.32	49783.75	54931.94	59560.61	103760.9
27-9-2024 07:36:00 uur	17	50677.71	79796.54	39242.4	175238.1	56038.49	55146.53	55872.39	61227.75	42706.36	161668.3	40926.96	67370.81	50475.3	56844.24	58636.73	105182.6
27-9-2024 08:36:00 uur	18	54202.34	80305.41	39562.42	176351.8	58894.39	54117.68	56020.63	60598.49	41510.76	160628.3	43358.71	66403.22	53590.94	57292.44	59040.06	106002.6
27-9-2024 09:36:00 uur	19	54730.75	79267.15	41100.15	175319.6	60211.34	56929.16	57693.96	61690.4	40513.25	161369.5	42012.42	68710.91	52546.74	60348.75	57896.95	104279.6
27-9-2024 10:36:00 uur	20	50788.22	75891.66	35804.56	164969.2	58534.66	54641.65	53402.33	56506.55	36909.63	158902.2	38874.03	68012.2	52518.17	55266.08	54449.36	101376.2
27-9-2024 11:36:00 uur	21	55688.36	80994.59	41362.27	177027.6	61583.5	54902.34	60302.33	62746.39	42435.29	163808.5	41484.71	70720.38	53181.04	59783.2	58436.45	104391.6
27-9-2024 12:36:00 uur	22	55113.32	80686.76	44904.05	174648.8	61639.2	59132.65	62114.29	63035.66	43285.33	163383.5	43142.06	70758.37	54487.21	60417.17	58572.25	102591.9
27-9-2024 13:36:00 uur	23	55558.24	79758.04	47507.64	173755.1	58975.32	56151.2	60563.09	66365.7	42673.35	161909.1	44200.38	69833.78	54431.64	60876.33	59975.09	102463.1
27-9-2024 14:36:00 uur	24	57905.14	81375.47	47001.35	172960.3	59839.23	56287.51	61698.85	66169.8	42126.04	163776.3	45644.81	71071.35	54233.61	60555.41	61129.29	102810.3
27-9-2024 15:36:00 uur	25	57367.24	81020.45	45233.16	169658.8	58598.88	57643.54	61544.8	70350.98	44104.88	163659.7	44928.68	68144.06	55007.38	60439.35	60539.88	102299.5
27-9-2024 16:36:00 uur	26	58101.22	82052.32	47130.05	169849.7	62428.83	62322.31	61508.95	67429.23	45894.99	161751.4	45562.33	68196.16	53404.07	60007.59	60597.91	101846.1
27-9-2024 17:36:00 uur	27	57997.86	83039.71	44429.41	168580.3	61332.66	59404.57	60120.56	70672.54	45022.38	161758.1	46938.22	69977.31	54011.73	61010.2	61767.32	100096.5
27-9-2024 18:36:00 uur	28	57086.75	82841.05	47980.87	166985.3	63644.81	57532.31	61519.98	70245.42	44287.43	160479.3	48790.43	70200.8	55460.93	60035.38	61177.46	102097.8
27-9-2024 19:36:00 uur	29	56485.98	82105.97	50406.76	164709.1	64295.48	60040.67	61676.92	69349.73	44049.43	159844.3	48616.58	70083.77	55795.66	60056.33	60667.68	99459.62
27-9-2024 20:36:00 uur	30	55475.57	82467.06	51013.97	163846.3	63485.93	62456.11	66012.15	69945.33	44816.61	158505.7	47974.88	69458.56	54177.58	61691.17	61250.71	98071.09
27-9-2024 21:36:00 uur	31	56023.27	83294.73	49834.56	159461.9	64951.76	62662.89	62564.31	64076.31	44919.33	159636.2	52325.38	69250.74	52366.52	59967.67	61714.84	99618.88
27-9-2024 22:36:00 uur	32	56655.95	84254.91	49909.74	162872.8	65887.63	60134.23	62443.15	69002.3	44456.36	159337.7	52361.61	66743.74	59787.71	61658.55	63975.07	100781.5
27-9-2024 23:36:00 uur	33	56886.67	85343.99	48668.43	159122.6	65531.89	62202.57	64709.64	67940.05	45153.92	158018.9	53263.76	64745.23	59329.89	61009.29	62685.98	99359.87
28-9-2024 00:36:00 uur	34	55878.13	85805.54	51758.14	157775.4	66854.13	64173.16	68998.3	67278.73	45089.24	157779.6	53554.83	63712.77	80341.98	62590.68	64349.45	98525.88
28-9-2024 01:36:00 uur	35	56725.72	84222.09	51558.57	156731.2	65025.79	61975.92	68565.77	68169.99	45515.84	158987.3	51487.39	63114.91	66378.98	60922.05	65651.44	100043.6
28-9-2024 02:36:00 uur	36	57538.24	85481.91	51791.54	155352.8	66007.63	62637.68	69149.64	67697.66	46733.36	159047	51351.01	63035.86	69030.22	62031.89	66110.8	97847.85
28-9-2024 03:36:00 uur	37	57274.97	84994.51	47455.74	154765	69024.41	62366.54	67717.98	66131.18	44841.7	158392.1	52875.27	61522.43	58298.72	64223.64	66337.2	97647.52
28-9-2024 04:36:00 uur	38	55969.43	86795.57	49842.55	156195.3	68144.77	63550.61	69842.87	64223.84	44085.86	160109.5	52670.48	63026.95	61803.82	63657.12	67452.38	98488.74
28-9-2024 05:36:00 uur	39	55095.07	86675.96	50606.91	151276.8	68415.98	63124.06	67499.2	62522.71	45525.26	159132.2	54495.08	62523.81	61160.37	65173.77	67482.95	97043.47
28-9-2024 06:36:00 uur	40	59239.3	87466.63	50584.28	153111.6	70558.86	62821.91	67702.44	65835.08	45097.11	159757.8	53020.22	64330.75	66981.09	66115.31	68468.46	97874.88
28-9-2024 07:36:00 uur	41	57126.86	86487.88	52903.25	146942.3	71736.47	63585.23	68231.95	63020.12	46153.62	159817.6	52492.89	64456.81	64455.78	63927.81	68667.71	97867.73
28-9-2024 08:36:00 uur	42	60801.41	88572.47	51580.95	148797.9	71772.32	63807.17	70345.76	62149.82	47094.39	159662	53708.94	65624.8	65171.38	63332.27	70472.97	97631.47
28-9-2024 09:36:00 uur	43	60471.72	87933.66	49959.59	146421.6	70607.09	62743.5	68495.62	64939.51	46723.05	159815.7	51376.48	66115.96	66821.95	63928.26	71089.98	98188.31
28-9-2024 10:36:00 uur	44	61974.37	88546.87	51564.25	142511.7	71091.21	61111.56	67130.04	65568.45	48801.58	156465.9	53443.66	66965.88	66631.67	63360.06	72116	99805.49
28-9-2024 11:36:00 uur	45	59124.2	87737.13	55182	143067.7	71952.28	62444.95	66592.41	66250.91	50029.36	159361.2	54506.69	66235.05	87065.55	63276.82	72429.05	99789.76
28-9-2024 12:36:00 uur	46	63850.05	88689.5	53297.1	143456.8	72626.55	62847.89	66489.88	64325.66	50647.86	159651.8	55454.3	68738.7	65222	63846.7	73892.12	100178.4
28-9-2024 13:36:00 uur	47	63967.72	88452.21	52535.71	138211.8	69142.68	61980.82	68171.79	63948.38	51690.38	159485.5	55388.84	67600.43	83837.66	63737.98	73978.07	98689.91
28-9-2024 14:36:00 uur	48	66647.73	88911.44	55514.46	140665.3	68403.91	61974.76	68898.62	63826.19	52266.31	160388.2	58897.68	68346.53	68026.2	64511.88	75972.2	100152.5
28-9-2024 15:36:00 uur	49	63429.57	88224.47	54079.31	138670.6	69740.09	64167.29	68319.52	67786.65	51894.84	163327.1	58093.8	67088.97	66809.05	65456.39	76033.96	99332.27
28-9-2024 16:36:00 uur	50	68354.91	89309.09	54129.09	136479.4	70932.2	60903.03	71001.32	67557.74	53350.88	163556.4	58703.47	68645.98	69139.71	65190.54	77990.24	100436.9
28-9-2024 17:36:00 uur	51	64856.46	90049.52	56705.28	138009.1	70752.24	66488.07	72223.55	66392.77	54394.11	166646.3	58444.45	70677.96	71452.11	67169.63	80098.18	101561.4
28-9-2024 18:36:00 uur	52	68947.95	91132.34	53938.55	136411	69757.69	63487.02	68936.85	65049.26	54211.63	165041.7	60456.5	69685.66	71898.7	66120.66	80142.48	101191.9
28-9-2024 19:36:00 uur	53	69514.09	90664.02	55026.79	131021.9	69237.52	63274.17	71034.54	67565.87	54800.66	164928.5	59917.89	70238.46	73392.52	66464.86	80920.3	100953.1
28-9-2024 20:36:00 uur	54	67807.93	89272.98	59237.24	129262.1	70893	66142.27	73001.05	66694.35	55685.46	166056.6	61172.23	71457.4	72533.38	65754.68	81467.62	100926.4
28-9-2024 21:36:00 uur	55	71000.23	90205.05	58864.41	124382.5	70995.98	64178.45	72504.63	65844.88	55282.32	164225.1	61429.58	70676.73	75712.53	65931.16	80823.13	99980.43
28-9-2024 22:36:00 uur	56	68491.55	89362.48	62302.9	126296.2	71468.16	67389.84	71938.23	65728.55	56068.47	165613	62049.75	69881.3	76200.33	68027.35	81941.93	101295.6
28-9-2024 23:36:00 uur	57	68406.5	88086.16	63384.24	121529.1	70776.68	67139.33	71753.43	64915.27	55164.39	164336.5	61453.37	70506.3	75626.65	67034.03	82367.57	101180.9
29-9-2024 00:36:00 uur	58	73626.33	88635.2	61592.39	126354.8	70348.2	65592.05	70990.3	64891.99	56652.08	163872.6	60923.86	70725.61	76951.46	68414.95	82767.73	101839.4
29-9-2024 01:36:00 uur	59	69195.68	88219.82	63630.04	119600.4	72321.3	67233.79	70123.62	65027.66	57535.53	164333.2	61592	70708.39	77378.65	68136.59	82123.96	101820.5
29-9-2024 02:36:00 uur	60	73375.95	89992.52	63106.2	121534.3	73561.27	65741.01	72983.52	66771.85	58971.06	166047.7	64189.67	72061.84	77574.66	69949.77	83221.1	102366.3
29-9-2024 03:36:00 uur	61	73974.46	89777.99	62834.54	115448.5	73848.27	67172.66	73049.74	67014.24	59004.08	163614.7	65029.46	72461.1	78545.48	69775.41	83054.22	102644.3
29-9-2024 04:36:00 uur	62	74508.36	90045.66	62512.07	114896.9	74327.88	66930.67	74208.98	66286.12	59400.38	165371.4	65536.66	72148.88	79951.93	70306.55	84416.76	103266.5
29-9-2024 05:36:00 uur	63	75014.02	88432.74	63851.79	111529.2	75026.52	67576.84	73901.41	67081.23	58887.75	165353.6	66168.45	72547.24	80621.63	69522.98	83131.34	102536
29-9-2024 06:36:00 uur	64	75667.91	88696.66	64740.46	112009.9	75504.01	68590.79	75027.16	66354.02	59788.1	165416.9	66982.9	72111.37	83557.37	71367.77	83859.71	103648.9
29-9-2024 07:36:00 uur	65	73076.7	88666.41	65696.64	108857.5	75370.66	70307.71	76914.06	67437.1	60492.29	164845.7	66214.23	72932.96	82805	68925.12	83795.62	101772.1
29-9-2024 08:36:00 uur	66	75474.47	90224.13	65597.02	111023.1	76672.07	69853.63	76582.57	67263	61379.22	164761.1	66447.65	73648.45	82853.23	72364.19	84311.34	102512.4
29-9-2024 09:36:00 uur	67	75331.32	88062.37	65039.71	104583.7	76564.84	69650.98	77117.37	68089.45	61843.73	163484.5	66411.34	72444.98	85858.61	72095.75	83771.57	101614.8
29-9-2024 10:36:00 uur	68	74780.66	88047.66	67554.65	104700.4	77463.95	71687.91	78761.88	68138.46	62319.08	167036.7	67434.91	73993.87	86143.16	71550.96	85191.23	102018.1
29-9-2024 11:36:00 uur	69	73832.86	88210.99	66717.56	102722.5	77558.16	72270.3	79154.63	67038.03	61885.07	165602.2	67337.87	73655.93	86420.63	71467.2	84402.63	100759.2
29-9-2024 12:36:00 uur	70	78327.22	89101.15	66407.41	103211.3	79285.27	71190.9	80278.98	68927.95	62972.47	166904	67923.22	72995.97	89541.03	72293.9	85865.57	101971.4
29-9-2024 13:36:00 uur	71	77240.53	87887.1	66543.85	99361.66	78063.68	70993.01	80227.2	67866.22	62959.12	166239.3	67876.6	73435.79	89431.87	72291.59	83679.04	101635.4
29-9-2024 14:36:00 uur	72	75862.58	85888.2	69758.46	102016.6	78978.34	72903.44	81761.2	67982.02	64411.87	165845.4	69114.37	74057.05	90604.84	72351.29	85241.98	103640
29-9-2024 15:36:00 uur	73	75677.97	85719.01	69326.12	95384.77	78332.45	72141.41	83148.95	67632.93	64732.92	165529.9	68928.85	72751.59	91771.6	71960.86	84507.94	101805.7
29-9-2024 16:36:00 uur	74	79965.22	87425.62	68694.73	97196.8	80382.34	72371.15	83727.34	68899.45	66135.63	165500.4	70462.98	72831.28	95093.77	73224.62	85903.68	103136.1
29-9-2024 17:36:00 uur	75	78273.82	86777.72	67578.7	91934.09	79727.99	70703.1	83639.64	69001.07	65179.83	164919.2	68491.55	72544.66	94635.9	72022.57	85357.34	102298.1
29-9-2024 18:36:00 uur	76	78714.94	85257.78	67738.74	90279.97	80197.29	71018.87	84176.77	67733.71	65898.08	165818.5	69501.7	72200.02	94573.41	73110.61	85862.99	100243
29-9-2024 19:36:00 uur	77	78797.92	86621.99	68163.99	90245.66	79785.05	71219.98	85143.27	67986.15	66307.14	164195.6	69985.63	71782.77	96394.09	73042.91	85503.97	102327.6
29-9-2024 20:36:00 uur	78	78478.36	86131.3	68495.68	87318.32	79728.19	71453.15	86008.79	68633.02	66214.87	163826.7	69650.07	72473.87	98489.76	73090.88	87165.24	104005.4
29-9-2024 21:36:00 uur	79	77932.85	86061.98	69491.64	85545.75	79641.4	71539.03	86221.7	68982.57	66211.71	163424.3	70001.62	72170.1	98944.74	74658.34	84940.34	102742.6
29-9-2024 22:36:00 uur	80	79254.45	84644.82	69149.12	85322.39	80045.04	72110.13	87311.68	68562.41	67020.88	164361.1	70550.54	72153.34	99635.13	73513.62	85167.51	103327.5
29-9-2024 23:36:00 uur	81	76762.27	83112.71	71550.63	84978.13	80471.07	74524.73	88966.38	69996.65	67218.32	165441.5	70962.38	72703.03	102680.4	73427.09	85827.34	103229.1
30-9-2024 00:36:00 uur	82	78855.12	84400.13	70135.16	82472.99	80694.55	72319.24	88962.63	68572.8	67241.21	164334.8	71415.48	72461.16	104763.2	73632.32	86250.01	104491
30-9-2024 01:36:00 uur	83	78714.23	83498.49	70434.35	81231.94	80307.93	72528.23	89707.2	68783.52	67207.49	164866.7	72092.4	72497.47	103643.4	73832.67	84144.26	101043.6
30-9-2024 02:36:00 uur	84	79307.13	82716.15	70374.7	79198.99	80689.98	72880.68	89999.88	68880.11	67475.21	162874	72163.84	73201.34	105187.7	73805.13	83762.02	103924.2
30-9-2024 03:36:00 uur	85	76857.13	82925.26	70435.05	79177.78	80905.41	72545.7	90682.15	68664.23	67928.96	164168.2	72595.41	73123.57	108244.2	73917.78	87951.77	102687.4
30-9-2024 04:36:00 uur	86	77591.24	83141.27	70869.66	77725.23	81924.91	74044.29	93272.71	71707.71	68971.61	162891.1	73216.68	73474.6	109163.9	74545.18	84004.73	100943.3
30-9-2024 05:36:00 uur	87	78315.55	81414.29	69806.05	76149.45	80801.59	73904.18	93873.22	69078.26	67514.48	162964.6	73354.87	73586.16	110311	74996.34	84482.79	103875.4
30-9-2024 06:36:00 uur	88	76174.66	80002.94	71227.13	75628.77	81223.04	75681.65	95067.85	70128.97	68380.9	162102.4	73217.39	73480.21	113097.5	73940.73	86149.09	103237.5
30-9-2024 07:36:00 uur	89	78856.66	80037.37	69979.82	73741.3	81072.93	73957.82	95622.84	70079.96	68985.92	162387.4	71797.92	73915.52	113156.6	73612.91	83705.02	102445.4
30-9-2024 08:36:00 uur	90	77899.32	79073.71	70645.27	72340.39	81105.81	73459.84	96658.34	69682.51	68356.01	162220.3	73958.09	73674.3	113915.3	74469.99	83484.3	102722.4
30-9-2024 09:36:00 uur	91	78511.24	79210.02	69807.47	70646.75	80858.98	73256.09	97798.6	70506.3	68665.97	161080.6	74156.1	73914.55	116555.7	74415.7	86153.54	99565.24
30-9-2024 10:36:00 uur	92	78530.2	80200.7	69727.77	69596.75	80829.26	74068.21	96340.96	70965.73	68869.27	161305.9	74022.24	73419.86	119037.4	75673.91	80594.29	103194.8
30-9-2024 11:36:00 uur	93	79141.09	77977.02	70203.45	67027.45	80538.58	74019.59	100268.1	70000.46	68389.61	159858.9	74496.88	73209.52	122056.8	75117.25	81971.98	101311.8
30-9-2024 12:36:00 uur	94	93339.63	53460.17	81194.93	58411.31	90871.71	64423.67	112480.2	79332.02	83924.32	153971.1	88418.03	87009.46	137460.3	55175.61	92638.62	80926.88
30-9-2024 13:36:00 uur	95	87243.2	52729.61	75285.48	54362.7	87678.38	62790.63	111897.1	75909.84	78652.98	149565.3	83767.63	82238.41	132558.6	52348.91	80420.38	80580.36
30-9-2024 14:36:00 uur	96	82193.66	52569.89	69942.88	50425.39	83170.22	60185.17	104672.6	73228.48	74960.56	146903.8	78726.03	78911.54	129658.1	51952.17	80578.37	79368.45
30-9-2024 15:36:00 uur	97	88778.02	56637.9	77706.27	57206.68	89931.78	64136.34	111731	87404.59	79689.49	147739.2	85884.85	86113.82	146302.7	52042.31	87201.35	84748.45
30-9-2024 16:36:00 uur	98	74162.68	52111.5	65219.23	49805.41	76639.38	51912.06	103990.4	69951.71	66329.13	143537.7	74983.45	74860.8	124515.2	47641.25	74875.96	82145.49
30-9-2024 17:36:00 uur	99	73571.77	52989.01	65181.06	49507.19	72935.23	54411.26	100074.8	68453.18	64262.47	142858.9	68914.8	76058.86	117325.2	46450.68	73040.98	79822.84
30-9-2024 18:36:00 uur	100	67395.9	51403.89	58088.26	44051.23	69508.99	50360.98	95114.09	64381.95	58068.72	139989	61989.07	69743.51	105368.1	43302.1	67352.18	80893.93
30-9-2024 19:36:00 uur	101	65202.27	49689.61	55779.92	42706.56	66923.84	49346.18	102117.8	60095.93	54039.33	138755.9	56869.19	70457.18	93326.29	41767.53	66757.41	80182.32
30-9-2024 20:36:00 uur	102	64071.02	48819.44	52845.09	39959.81	63889.45	48214.42	94908.06	63341.36	50827.88	136184.5	54691.23	65597.99	97094.93	40996.66	62460.63	79499.86
30-9-2024 21:36:00 uur	103	62568.75	46309.67	51788.25	38768.08	63009.55	42613.19	89668.96	57371.17	48600.72	136464.6	51386.8	64045.55	83527.7	40530.6	63085.11	79671.25
30-9-2024 22:36:00 uur	104	61195.19	45422.86	50271.22	37594.48	61758.5	41048.7	92070.53	56665.11	46689.13	133277.7	50865.92	62944.81	80234.36	39539.72	59369.88	79571.88
30-9-2024 23:36:00 uur	105	59599.61	45720.12	48928.8	35041.69	60522.53	43010.65	87664.71	55458.81	45505.66	129589.1	48884.57	62443.86	77796.61	39834.08	58560.71	78404.27
1-10-2024 00:36:00 uur	106	57629.29	44371.64	46971.17	33998.85	59798.8	39041.1	85866.73	55168.19	44028.02	130256.1	48167.67	60636.66	75975.42	37595.05	58517.5	78648.52
1-10-2024 01:36:00 uur	107	59995.66	41543.2	45735.34	32309.26	58469.41	37615.88	83529.25	53741.11	42351.21	127967.3	46889.54	58572.83	85040.6	36975.53	54101.17	79112.27
1-10-2024 02:36:00 uur	108	54955.8	40838.62	43914.21	30197.27	57015.17	39326.88	78142.16	52389.08	40850.61	123740	46269.04	58085.23	71112.68	36459.55	54936.13	77956.07
1-10-2024 03:36:00 uur	109	56270.04	39709.76	43609.35	29519.19	54851.34	36023.34	75384.13	51253.58	39612.97	121342.7	45497.66	55002.09	74435.17	35248.29	52085.12	77706.52
1-10-2024 04:36:00 uur	110	54232.58	37993.74	41672.35	27806.13	52402.36	34496.83	74207.69	50254.58	39414.18	117708.5	43946.52	55290.19	70083.45	33764.52	49773.75	76636.28
1-10-2024 05:36:00 uur	111	49508.55	36649.77	39360.6	25189.71	51227.79	35729.5	74642.41	47225.09	36442.53	112241.5	42300.39	53259.83	67105.73	32745.6	49230.5	76045.7
1-10-2024 06:36:00 uur	112	50645.14	33579.66	37859.3	25101.88	49102.12	31205.29	73844.59	46416.83	36088.6	106472.5	40559.81	48784.49	65060.28	30983.99	46527.8	76973.52
1-10-2024 07:36:00 uur	113	47255.46	30724.07	36927.68	23611.16	47784.01	33014.29	77754.76	44287.68	32929.44	103602.5	38922.07	49624.09	63235.88	30617.74	44913.53	74732.55
1-10-2024 08:36:00 uur	114	47072.54	28580.48	33697.4	21728.46	47439.3	31670.65	64536.96	42602.1	31759.89	100274.4	36440.53	48292.38	62137.77	29299.7	43073.71	75209.13
1-10-2024 09:36:00 uur	115	43657.32	28008.93	31812.63	20763.12	43157.28	30018.01	63105.88	45253.15	30448.48	95303.34	33846.8	43937.17	61238.71	28216.75	41709.75	73254.34
1-10-2024 10:36:00 uur	116	43265.61	26518.85	30883.98	19730.08	42864.98	26411.03	63204.14	39678.88	29302.79	88404.95	33794.96	43712.52	59871.41	26466.1	39988.57	73174.51
1-10-2024 11:36:00 uur	117	41221.83	25198.16	29626.81	18361.93	38685.36	27696.91	56772.98	38459.68	28955.24	83902.14	29901.82	42486.87	57536.05	25979.27	38708.25	70710
1-10-2024 12:36:00 uur	118	40269.52	24790.58	27643.45	17482.54	38766.67	25690.85	60482.81	37582.87	27063.32	74820.13	28790.3	41024.07	56203.88	24569.6	36942.25	69209.02
1-10-2024 13:36:00 uur	119	37577.9	22705.73	26587.71	16338.27	38537.5	22274.67	59072.55	34818.27	26562.12	67920.9	29378.37	39371.69	54201.82	23468.4	35349.33	68193.33
1-10-2024 14:36:00 uur	120	37124.48	22893.3	24442.19	15102.11	35653.8	23697.5	54104.91	33781.03	25018.51	61835.67	26935.2	38208.97	53266.86	21887.15	33835.26	67122.3
1-10-2024 15:36:00 uur	121	37362.99	22507.51	23166.44	14164.5	35902.89	22204	47450.64	34302.94	24350.75	54393.97	24644.85	36250.51	51462.75	21455.19	31120.11	67285.05
1-10-2024 16:36:00 uur	122	35359.45	20948.24	22755.7	13541.82	34039.79	20782.34	48096.81	33766.46	23045.54	49068.53	23288.76	34566.73	68190.88	19942.73	30236.73	65738.88
1-10-2024 17:36:00 uur	123	33788.57	19458.74	21394.32	12895.98	31788.45	17477.26	45435.5	29913.62	21514.64	43201.96	22411.12	32642.63	49448.19	18708.26	28399.81	65621.33
1-10-2024 18:36:00 uur	124	32390.63	18274.49	20905.56	12289.54	31734.29	17287.3	43131.29	31165.38	20930.38	36948.64	21710.15	31377.97	62251.25	18080.09	26953.38	64599.25
1-10-2024 19:36:00 uur	125	32229.76	18398.55	19730.4	11951.6	30700.41	18265.21	40773.17	27965.66	20409.96	32583.76	21540.82	29778.72	47291	17610.73	26004.81	64499.69
1-10-2024 20:36:00 uur	126	31532.14	17863.62	19417.93	11515.26	28732.34	17189.42	38324.14	27493.6	19417.35	30183.28	20275.65	28654.38	60873.63	17555.08	25130.45	62789.54
1-10-2024 21:36:00 uur	127	30667.2	16795.83	18937.61	11264.88	27974.75	15712.23	35670.83	22632.6	18992.23	27353.74	19463	27761.97	45305.7	16601.03	24097.28	62703
1-10-2024 22:36:00 uur	128	30794.62	17548.83	18363.67	10846.21	27814.71	16440.6	35211.92	26649.87	18588.51	25437.63	19207.08	26317.99	46327.27	16525.14	23286.5	62027.76
1-10-2024 23:36:00 uur	129	29558.07	17263.89	17562.37	10746.07	27821.16	16441.96	32375.62	25491.22	17814.43	23794.29	18689.62	25089.63	53186.06	16291.46	22975.13	61507.92
2-10-2024 00:36:00 uur	130	28759.87	17043.37	17115.26	10535.86	26335.53	15575.6	31376.23	25717.03	17348.55	21912.49	18101.75	24975.18	39081.91	16105.11	22151.06	60325.15
2-10-2024 01:36:00 uur	131	28366.34	17226.94	16536.87	10381.24	26231.59	15768.52	29942.89	21616.65	16774.16	20611.33	17635.04	24793.8	37486.73	15947.2	21807.96	59544.94
2-10-2024 02:36:00 uur	132	27366.96	16053.91	16497.35	10073.79	25377.41	13811.02	29087.17	20966.75	16387.99	19895.79	17023.7	24259.9	51717.39	15367.71	21513.03	61099.89
2-10-2024 03:36:00 uur	133	27158.3	16805.76	15805.21	10130.67	24972.8	14861.86	29719.98	22904.13	16061.07	18955.15	16350.14	23893.01	34725.29	15357.97	20655.05	59970.7
2-10-2024 04:36:00 uur	134	25961.09	16103.76	15615	9985.585	24012.16	13249.33	27475.09	22445.94	15388.22	18239.22	15790.9	23447.38	48052.83	14886.95	20374.88	60537.55
2-10-2024 05:36:00 uur	135	25728.31	15274.15	15323.09	9867.973	23879.4	13277.77	27759.58	22391.19	15088.06	17686.69	15112.05	23342.66	47618.68	15060.78	20451.42	59679
2-10-2024 06:36:00 uur	136	25609.8	15809.27	14762.43	9956.827	23284.24	14153.8	27361.61	21211.9	14566.99	16948.39	14614.97	23095.25	32426.29	14658.49	20064.79	58932.44
2-10-2024 07:36:00 uur	137	25335.11	16298.68	14764.69	9681.753	22490.36	13743.32	26132.48	19983.68	14301.2	16687.82	14091.06	22478.82	47177.44	14566.8	19769.86	58356.82
2-10-2024 08:36:00 uur	138	24117.08	15341.4	14631.09	9547.569	21742.78	12876.05	26032.47	16267.21	14210.74	16593.49	13655.62	22184.66	43655.58	14646.17	19827.83	60380.16
2-10-2024 09:36:00 uur	139	24565.22	15868.85	14254.78	9573.555	21627.54	13547.68	26196.83	19379.69	13822.82	15726.74	13360.63	22263.97	45327.63	14500.06	19704.93	59768.94
2-10-2024 10:36:00 uur	140	22741.77	14100.48	13396.28	9233.613	19532.7	11460.96	24452.89	15381.51	12846.78	14562.48	14691.83	20321.82	51904.58	13833.14	18156.75	59122.92
2-10-2024 11:36:00 uur	141	24582.88	15796.12	14172.63	9525.646	21370.53	13373.2	25439.57	15452.05	13767.82	15344.3	13313.62	21629.03	44667.34	14773.72	19420.96	58516.22
2-10-2024 12:36:00 uur	142	24046.98	15070.07	13984.86	9509.59	21104.29	13666.52	25347.23	19607.95	13659.82	15487.45	15471.59	22055.7	31224.7	14627.15	19406.13	58410.34
2-10-2024 13:36:00 uur	143	23541.2	15266.99	14233.5	9514.942	20587.02	12209.58	25609.15	20438.72	13544.85	15612.09	15058.53	21708.15	47089.75	14426.42	19353.45	59236.46
2-10-2024 14:36:00 uur	144	23523.98	15183.62	14081.32	9335.299	20416.86	13315.55	25497.15	19565.27	13485.59	15255.06	12573.32	21453.32	32395.92	14610.19	19171.61	59041.93
2-10-2024 15:36:00 uur	145	23289.72	13873.89	13115.15	9165.328	18922.39	12649.15	25022.13	16389.6	12988.12	14970.45	14335.96	20436.27	41903.32	14305.27	18613.4	58004.95
2-10-2024 16:36:00 uur	146	23704.85	15154.22	13599.46	9205.048	19403.42	13398.93	25065.26	18492.96	13328.13	14934.02	14752.76	21272.84	47123.54	14527.66	18845.47	57221.25
