# Supplementary material for: Protocol for dynamic high-throughput cell death screening of primary phagocytes following microplastic and nanoplastic exposure
Source: STAR Protoc. 2025 Nov 14;6(4):104204. doi: 10.1016/j.xpro.2025.104204 (PMC12664042; doi:10.1016/j.xpro.2025.104204)
Supplement: Data S1. Survival data for AnnexinV and Sytox [file mmc2.zip › Experiment2_Neutrophil_STAR_SytoxAADvanced.txt]

Vessel Name: TS158_NeutrophilSurvival_PS_Silica_AnnexinV_SytoxA
Metric: Total Red Object Area (µm²/Image)
Cell Type: Neutrophils
Passage: 1
Notes: 
Analysis: TS158_Reanalysis_Neutrophils_Star_II

Date Time	Elapsed	Neutrophils (1) 150K / well	PS10um 10ug/ml 100 mg/ml,Neutrophils (1) 150K / well	PS200nm 1ug/ml 100 mg/ml,Neutrophils (1) 150K / well	PS10um 100ug/ml 100 mg/ml,Neutrophils (1) 150K / well	PS200nm 10ug/ml 100 mg/ml,Neutrophils (1) 150K / well	Silica1um 1ug/ml 100 mg/ml,Neutrophils (1) 150K / well	PS200nm 100ug/ml 100 mg/ml,Neutrophils (1) 150K / well	Silica1um 10ug/ml 100 mg/ml,Neutrophils (1) 150K / well	PS1um 1ug/ml 100 mg/ml,Neutrophils (1) 150K / well	Silica1um 100ug/ml 100 mg/ml,Neutrophils (1) 150K / well	PS1um 10ug/ml 100 mg/ml,Neutrophils (1) 150K / well	Silica10um 1ug/ml 100 mg/ml,Neutrophils (1) 150K / well	PS1um 100ug/ml 100 mg/ml,Neutrophils (1) 150K / well	Silica10um 10ug/ml 100 mg/ml,Neutrophils (1) 150K / well	PS10um 1ug/ml 100 mg/ml,Neutrophils (1) 150K / well	Silica10um 100ug/ml 100 mg/ml,Neutrophils (1) 150K / well
26-9-2024 14:36:00 uur	0	20041.97	18693.42	21628.19	14961.81	29338.19	28083.85	23225.31	24209.99	23854.25	27186.03	19879.48	27068.87	19429.99	22638.79	19900.56	24394.34
26-9-2024 15:36:00 uur	1	22409.76	19955.5	18601.54	16817.17	28233.13	25484.52	20587.8	25000.91	20617.14	32171.47	19316.89	26384.73	20172.87	21908.17	21743.03	28913.27
26-9-2024 16:36:00 uur	2	21826.53	22024.04	15910.9	45414.74	26305.48	23672.16	20023.46	23159.73	17225.72	27974.3	18694.58	24868.21	21535.02	21900.17	19751.74	43103.89
26-9-2024 17:36:00 uur	3	24116.88	24437.93	17751.23	72511.34	28708.22	23844.77	20186.6	22158.41	17108.3	35287.17	18977.4	23988.31	20598.24	21358.21	20750.55	46085.21
26-9-2024 18:36:00 uur	4	26427.48	28834.92	19474.22	87015.2	30719.37	25409.01	22647.5	25198.74	18206.92	43952.19	21722.85	25010.65	22218.25	22532.27	22213.54	47850.75
26-9-2024 19:36:00 uur	5	28241.7	31961.26	20515.51	90257.99	33231.21	27776.02	24607.38	28490.15	20004.38	50293.86	23268.32	26296.45	24605.13	24798.44	24798.44	48718.14
26-9-2024 20:36:00 uur	6	28318.3	33713.58	20082.59	97315.9	33947.65	29058.8	26415.48	29827.41	21313.65	57484.53	23462.47	27777.77	25994.55	26163.63	26466.62	48606.39
26-9-2024 21:36:00 uur	7	30356.73	36294.03	21359.95	91784.43	35369.45	31457.86	29009.02	30509.93	21542.43	64862.52	23310.62	31612.1	28449.78	29511.78	28155.36	48447.13
26-9-2024 22:36:00 uur	8	34809.5	39570.22	23112.6	99527.71	35419.61	33310.32	31712.17	33109.27	23158.96	72101.95	25371.99	34762.43	30787.2	32111.5	30227.77	51222.18
26-9-2024 23:36:00 uur	9	32954.52	41025.75	24430.71	99849.85	36561.18	33504.28	33057.75	33523.11	24092.7	77254.71	25340.66	36612.11	31627.25	33622.47	31492.36	51537.61
27-9-2024 00:36:00 uur	10	35213.53	43135.55	26808.95	98218.04	39659.79	34428.03	34574.21	35883.16	26829.13	83054.99	27439.44	39524.31	33376.68	34935.43	32378.52	55004.22
27-9-2024 01:36:00 uur	11	36546.34	44292.58	27122.84	97579.75	42216.31	32976.83	33706.68	34614.38	26924.17	87185.68	27244.32	41651.14	34840.32	35118.36	33654	56021.02
27-9-2024 02:36:00 uur	12	36606.63	47009.15	28915.33	101191.4	43006.2	34491.35	35613.57	34800.73	27867.71	91031.1	28894.12	42382.86	35524.91	34309.51	34995.52	57272.06
27-9-2024 03:36:00 uur	13	36342.52	47312.53	27963.02	102307.1	41718.27	31653.69	34116.07	34614.05	27652.22	94024.55	29042.62	42228.43	34037.54	34261.99	35757.49	58217.67
27-9-2024 04:36:00 uur	14	38803.23	48692.28	30931.44	100023.1	43705.62	33663.87	34983.27	36605.86	29811.87	98166.27	30837.75	44064.39	36496.82	34421.07	37205.98	59519.21
27-9-2024 05:36:00 uur	15	38797.88	48111.7	29509.2	97060.43	42466.82	32991.98	36288.68	36577.23	29193.95	100016.8	31024.36	43161.27	36366.18	34812.53	36889.89	60831.97
27-9-2024 06:36:00 uur	16	38218.9	49631.83	29777.44	98001.98	43268.25	32996.56	35582.17	37828.6	30272.06	102685.5	31771.04	42649.62	37869.36	36007.54	37245.89	61978.05
27-9-2024 07:36:00 uur	17	39053.67	49156.29	30335.45	96963.9	41038.06	35972.02	36898.79	38965.07	32637.6	103470.8	32498.13	42765.88	39005.5	37321.66	37032.59	61140.58
27-9-2024 08:36:00 uur	18	41117.56	49379.45	30445.58	98197.34	42982.21	34988.75	35874.78	37719.44	30715.37	104809.1	35141.5	42242.55	40672.58	37446.36	37673.91	64162.39
27-9-2024 09:36:00 uur	19	41008.98	49100.19	31239.85	94929.09	44698.55	37507.94	36719.61	37953.76	29448.71	106042.9	34428.74	44495.7	39810.61	39325.58	36902.86	62869.75
27-9-2024 10:36:00 uur	20	37788.18	45215.88	26489.19	87592.81	43009.49	36033.21	34806.92	35769.48	25786.22	104373.9	31342.83	44177.36	40117.98	35668.96	34492.45	60852.99
27-9-2024 11:36:00 uur	21	41128.91	49898.91	30436.04	95958.78	45768.67	35161.37	38514.87	39280.32	29979.71	110392.8	34590.78	45913.56	40879.05	38403.51	37199.4	64006.73
27-9-2024 12:36:00 uur	22	40682.71	49864.22	34276.43	96889.23	45506.5	38769.18	39847.94	39444.42	30796.81	110542.6	34715.16	46896.7	40670.91	38829.15	37952.09	63249.15
27-9-2024 13:36:00 uur	23	41362.65	49771.5	36202.47	95622.31	44207.79	35961.05	38695.09	41864.25	30169.09	111801.8	35433.47	46158.97	40451.67	39438.62	39690.74	63755.97
27-9-2024 14:36:00 uur	24	43417.13	51381.77	35351.58	96819.13	44009.84	36360.38	40097.68	41754.89	29476.38	112898.1	36988.81	46922.48	40658.27	39771.72	40159.77	63685.43
27-9-2024 15:36:00 uur	25	42936.04	50930.34	34640.11	95063.85	43138.13	37565.85	39568.03	43157.6	29291.38	113885.3	36026.24	45704.97	40627.83	40251.2	40162.67	64207.27
27-9-2024 16:36:00 uur	26	44329.66	51930.95	36033.4	96667.09	46466.68	41011.88	39558.17	45080.08	32061.85	113803.1	37002.8	46237.96	38031.65	39907.26	40269.32	65149.27
27-9-2024 17:36:00 uur	27	43415.65	52229.43	34625.34	94056.6	44438.05	40017.46	37926.29	46688.55	31713.01	114718.9	37115.9	47380.43	38620.55	39181.34	41104.09	64706.86
27-9-2024 18:36:00 uur	28	41842.32	52549.45	35204.57	93659.27	47297.38	37965.43	38767.38	45753.65	30542.63	113629.5	38993.64	48589.63	40547.04	39114.21	40930.7	64914.56
27-9-2024 19:36:00 uur	29	41757.08	51197.03	36704.39	93074.56	47262.88	39694.35	39061.21	45903.63	30406.05	113337	38697.09	48317.14	39646.12	39247.37	40902.84	64978.07
27-9-2024 20:36:00 uur	30	40574.12	52533.45	36691.88	93334.03	46325.72	41865.34	42701.72	45317.57	30825.57	113196.2	38157.58	48231.44	37684.62	40941.86	41395.35	63325.75
27-9-2024 21:36:00 uur	31	40939.86	52415.46	35533.03	92876.73	47938.64	41905.58	39089.07	45000	30416.37	113773.6	41840.91	48436.62	35133.19	39045.67	41301.66	66082.43
27-9-2024 22:36:00 uur	32	40930.5	52570.72	35248.48	92971.01	47514.48	39412.25	38518.54	47254.56	29754.48	113638.9	42083.16	45946.64	37689.2	40079.36	42763.04	66946.15
27-9-2024 23:36:00 uur	33	41048.44	53254.61	34100.98	91961.37	48019.17	41539.52	40700.76	45154.36	30055.99	113595.9	42148.22	43865.14	38612.56	39714.46	41732.9	65514.36
28-9-2024 00:36:00 uur	34	39347.64	52976.31	35614.47	92144.5	49222.45	42568.63	43514.11	46580.68	29878.67	114442.8	41426.94	43760.69	41000.27	40779.11	42199.74	64734.46
28-9-2024 01:36:00 uur	35	40192.85	53045.69	34487.54	92343.29	47469.34	40450.06	43236.91	46995.09	29613.07	115201.1	40012.43	43937.43	39048.7	40239.08	42988.27	65311.37
28-9-2024 02:36:00 uur	36	40385.32	53920.69	34932.52	92293.84	48242.14	41261.16	43832.06	47657.11	30541.72	115306.2	39986.45	43983.4	40012.36	40198.91	43869.08	64753.55
28-9-2024 03:36:00 uur	37	39459.51	53704.55	31008.63	91784.63	51151.25	40516.47	42902.64	47036.04	28839.18	114953.3	40175.5	42798.05	37546.18	41655.46	43639.59	64455.07
28-9-2024 04:36:00 uur	38	38086.27	54496.24	32655.46	91454.35	49834.04	41433	43900.8	45341.68	27866.62	117160	40066.27	43664.86	40541.62	41997.66	44336.82	65221.03
28-9-2024 05:36:00 uur	39	36952.96	54391.85	33061.56	90375.87	50263.48	41262.58	42813.66	43481.55	28542.96	116481.2	40358.5	44349	39434.43	42730.93	43484.39	65417.76
28-9-2024 06:36:00 uur	40	39830.4	55687	31504.93	91019.24	51241.65	40946.24	42545.03	43527.91	27470.32	117178.3	39180.5	45070.29	42109.21	42833.13	43573.11	64542.05
28-9-2024 07:36:00 uur	41	38344.77	55138.34	33321.61	89594.8	52478.32	41651.46	43013.75	43961.35	27980.49	117163.5	38177.18	45068.22	42212.25	41242.91	43960.89	64917.07
28-9-2024 08:36:00 uur	42	40161	56454.97	31339.54	91226.55	50608.64	42286.02	44509.43	43623.66	28026.92	117943.5	38624.42	45768.73	41863.15	41103.64	45155.01	64678.69
28-9-2024 09:36:00 uur	43	40240.76	56629.06	30257.88	89379.63	50154.38	40942.63	42582.82	45807.04	27365.99	117039.4	36542.61	46233.64	42580.37	41302.36	44770.06	65363.21
28-9-2024 10:36:00 uur	44	40745.57	57259.36	30957.95	89881.23	49932.38	39398.19	41349.11	44494.99	28578.68	116092.1	37930.48	47465.8	42989.3	40890.59	44964.99	65986.03
28-9-2024 11:36:00 uur	45	38050.74	57108.22	34226.4	87619.84	50262.84	40405.76	41072.04	45275.66	29376.69	117401.4	38469.21	46052.52	42209.61	40511.38	45190.54	65268.11
28-9-2024 12:36:00 uur	46	40324.97	58536.59	32199.9	88686.15	49920.45	41027.74	41324.41	45506.5	29790.39	118785.7	38543.37	48099.71	40858.93	41396.96	46551.34	65645.19
28-9-2024 13:36:00 uur	47	40313.88	57700.09	32020	86920.28	47323.23	40243.72	42329.86	45115.94	31226.12	118217.2	38036.88	47458.77	40542.79	40981.38	45850.44	65803.74
28-9-2024 14:36:00 uur	48	42302.52	59765.4	34226.01	86859.6	47587.28	40565.93	44108.04	45363.41	31528.34	119803	40853.71	47600.89	43445.57	41520.76	47394.1	66254.08
28-9-2024 15:36:00 uur	49	39932.09	57937.76	32556.42	84904.3	48249.5	42130.49	43748.11	45601.86	31076.98	121616.7	40055.38	46625.11	43412.62	42147.89	47308.92	66155.35
28-9-2024 16:36:00 uur	50	43939.62	59444.8	32693.18	86128.39	48644.83	39512.51	45878.74	46239.06	32343.12	122156.6	40193.75	47301.44	44421.87	43023.67	48620.97	66545.07
28-9-2024 17:36:00 uur	51	42064.2	60943.33	34602.9	86989.21	48020.21	43808.33	46359.83	46606.86	33666.19	125275	40044.22	49323.03	46581.96	43570.27	50030.77	67703.66
28-9-2024 18:36:00 uur	52	44600.42	60921.47	32715.3	85951.13	48261.04	41328.67	44373.7	45781.05	33466.3	123927.5	41373.75	48548.69	46347	43407.46	50280.83	67370.04
28-9-2024 19:36:00 uur	53	45195.5	60603.13	33433.74	83711.02	47226.39	41000.79	45847.34	46998.83	33545.29	124384.3	40778.07	48577.57	47756.48	43381.22	50643.14	66410.7
28-9-2024 20:36:00 uur	54	43995.65	60261.96	36669.82	82251.89	48018.72	43723.86	47120.83	46808.42	34248.96	124631	41921.77	49098	48072.5	43542.1	51327.93	66995.99
28-9-2024 21:36:00 uur	55	46278.65	61076.55	36506.75	80593.06	48558.81	42018.81	46988	46541.34	33907.22	123789.9	42399.89	49155.19	48301.47	43752.3	51801.41	67354.95
28-9-2024 22:36:00 uur	56	44990.84	60875.24	39176.57	79225.37	48918.22	44724.86	46431.79	46964.98	34433.7	125844.4	42587.79	48578.86	50356.72	44719.89	52614.25	67029.13
28-9-2024 23:36:00 uur	57	45076.54	61298.49	39662.95	77822.66	49051.64	44439.15	46886.25	46054.19	34355.17	125352.7	41784.29	49208.45	51092.13	44325.98	52768.42	66435.59
29-9-2024 00:36:00 uur	58	48865.74	61189.39	38606.69	78051.18	48689.19	43010.58	46899.41	45557.69	35351.13	124983.1	42455.02	49835.2	51035.32	45219.49	53765.16	67310.72
29-9-2024 01:36:00 uur	59	46241.89	60886.2	40666	75025.3	50249.75	44906.82	46686.81	46399.36	36145.34	125105.3	42543.68	50093.58	51628.21	45070.73	53197.22	67652.02
29-9-2024 02:36:00 uur	60	49277.06	62171.04	39911.78	75474.73	51048.98	44417.87	47615.33	47844.11	36605.02	127431.4	44337.08	51083.16	52041.02	46504.59	54850.56	66754.96
29-9-2024 03:36:00 uur	61	50426.68	61372.06	39601.56	73618.34	51329.22	44301.29	48109.06	47402.67	36491.15	124808.4	44787.08	51003.33	52797.83	46606.34	55253.95	67765.5
29-9-2024 04:36:00 uur	62	51055.5	62296.39	39781.27	73178.32	51916.83	44575.85	49258.43	47794	37110.1	126756	45229.36	50540.88	53942.74	47262.23	55748.78	67454.19
29-9-2024 05:36:00 uur	63	51158.86	62165.23	40301.75	70744.37	52545.06	44873.36	48793.07	48228.22	37478.02	126559.1	45955.86	51075.88	55064.7	47423.56	55982.26	66875.34
29-9-2024 06:36:00 uur	64	52364.13	62409.23	41800.15	70444.92	52771.78	45597.35	49981.77	48409.09	38265.71	126469.4	46575.78	51277.95	56332.2	48047.42	56577.61	67253.46
29-9-2024 07:36:00 uur	65	50172.31	61720.19	42595.71	67764.09	53012.61	47261.66	50865.08	47829.14	39197.07	126557	45978.11	51902.39	57144.33	47088.14	56880.67	67517.05
29-9-2024 08:36:00 uur	66	53030.79	63753.07	42852.54	68008.07	54033.92	47231.09	50990.76	48683.84	39806.74	126783.2	46245.89	52426.42	57795.19	49295.95	57961.23	67608.74
29-9-2024 09:36:00 uur	67	53556.31	62217.53	42596.43	65506.04	53851.38	47032.23	51429.81	48692.8	39789.14	125142.7	45899.25	51657.42	59168.11	49195.36	57810.41	68222.99
29-9-2024 10:36:00 uur	68	52320.28	62508.79	44393.89	64667.79	54569.36	49183.24	52457.3	48925.57	40667.49	128544.3	47115.16	53137.19	59578.41	49390.86	60111.08	67918.25
29-9-2024 11:36:00 uur	69	51946.75	62522.65	44214.43	62025.7	54681.17	49161	53059.17	48938.28	40715.72	127126.2	47215.61	53173.62	60038.73	49684.77	59137.49	67887.82
29-9-2024 12:36:00 uur	70	55749.94	63228.26	43888.42	62346.17	55836.28	48992.77	53859.24	49921.29	41943.75	129462.9	48383.23	52899.83	62022.73	49857.45	60740.02	67472.76
29-9-2024 13:36:00 uur	71	55463.97	63343.75	44178.07	60206.38	55225.97	49102.25	54203.18	49656.27	41544.43	128952.1	48279.22	53156.14	61822.78	50446.35	61640.56	67275.05
29-9-2024 14:36:00 uur	72	54668.67	63091.05	46844.02	59523.4	55914.88	51413.17	55205.01	50213.7	42813.92	129531.3	49322.71	53655.22	63863.14	50971.74	63081.83	68451.18
29-9-2024 15:36:00 uur	73	53983.69	62284.65	46695.39	56926.32	55634.64	50820.72	56049.32	49828.36	42991.17	128039.2	49061.89	53128.61	64148.14	50533.53	61854.25	69037.9
29-9-2024 16:36:00 uur	74	58438.13	63724.96	46589.96	57873.67	57536.69	50950	57027.49	51197.8	44316.38	130209.4	50478.78	53950.42	65562.77	51903.8	63853.66	68350.73
29-9-2024 17:36:00 uur	75	57120.66	61997.27	45944.7	54753.33	57493.88	49850.03	57551.27	50701.75	43946.9	128758	49554.39	53009.58	66147.1	50942.08	62600.09	68011.3
29-9-2024 18:36:00 uur	76	57549.07	61745.14	46705.45	53683.01	57678.29	50530.36	57666.88	51128.04	44464.68	129285.4	50033.74	52875.66	67080.07	52221.95	63419.32	67922.84
29-9-2024 19:36:00 uur	77	58727.91	62295.42	47389.2	52422.87	57858.52	51280.28	58143	51439.16	45043.72	127599.1	50816.47	53333.79	67813.8	52190.48	63617.21	68295.08
29-9-2024 20:36:00 uur	78	59015.94	61772.16	48317.52	51355.78	58685.09	51298.14	58893.04	51762.2	45791.18	127706.9	51114.17	53477.84	68971.35	52515.53	64389.69	67669.16
29-9-2024 21:36:00 uur	79	59006.27	61329.76	49135.97	50537.01	58844.75	51856.54	59438.09	52102.34	45885.06	127338.9	51549.48	53222.43	69923.79	53607.7	65048.09	67845.52
29-9-2024 22:36:00 uur	80	60118.17	60584.17	49317.62	49097.93	59486.39	52599.29	60735.44	52078.03	46730.85	127426.6	52242.2	53689.66	71348.95	53169.36	65077.44	68277.87
29-9-2024 23:36:00 uur	81	58694.12	60053.56	51237.01	47554.79	60458.11	55349.25	62152.98	52421.9	47707.28	130951.7	52867.53	54414.8	72583.74	53655.74	67040.29	68341.05
30-9-2024 00:36:00 uur	82	61809.18	60379.13	51034.93	46909.85	61207.64	53559.6	62445.47	53016.09	48188.3	129583.4	53223.14	54339.17	73999.87	53972.21	66689.65	68895.84
30-9-2024 01:36:00 uur	83	61871.01	60637.82	51441.22	45941.55	61225.69	53996.14	63261.79	53098.24	48645.28	128378.2	54130.83	54677.37	75574.41	54459.11	67507.64	68089
30-9-2024 02:36:00 uur	84	62899.67	59745.99	51833.84	44544.57	61706.07	54862.49	64798.88	53147.57	49124.75	127933.1	54714.83	55154.59	77017.1	54594.64	68899.26	67878.09
30-9-2024 03:36:00 uur	85	63487.16	59602.97	52302.23	43438.73	63001.29	55437.98	65576.51	53511.36	49640.41	129007.4	55355.96	55396.26	78603.91	54805.75	68209.84	69286.98
30-9-2024 04:36:00 uur	86	64823.45	59668.55	53832.61	43331.18	64182.89	56365.79	67552.13	54837.22	50898.16	129227.1	56180.99	55958.14	81193.96	55808.68	69630.92	67901.36
30-9-2024 05:36:00 uur	87	64646.96	58362.56	54050.43	41830.59	64135.95	56849.27	67584.63	54398.49	51158.86	127022.9	56710.25	56023.21	82084.11	56201.82	70509.09	67624.03
30-9-2024 06:36:00 uur	88	62124.22	58394.73	55450.43	40534.72	64761.73	58984.61	69262.54	54581.88	52112.2	127278.3	57418.63	56352.77	83863	56115.93	70550.8	68721.23
30-9-2024 07:36:00 uur	89	66698.6	57793.26	55918.62	40086.07	65923.74	57902.17	70275.47	54950.7	52916.6	127361.3	58105.22	56679.62	84946.47	56738.36	69847.05	67981.25
30-9-2024 08:36:00 uur	90	65591.66	58037.58	56412.47	38986.03	66561.07	57874.64	72273.27	55346.36	53331.86	126411.1	59387.03	57084.43	87048.27	57149.04	70930.98	68768.88
30-9-2024 09:36:00 uur	91	67872.34	57020.33	57415.92	38299.7	67204.32	58939.02	72496.76	56813.36	54476.45	125832.8	60382.42	57416.05	91055.35	58084.26	70841.93	69556.13
30-9-2024 10:36:00 uur	92	66020.73	56299.44	58024.88	37414.19	67526.41	59612.13	73576.68	56665.43	55059.48	126139.7	60722.09	57730.46	91246.66	58415.56	71940.1	66791.84
30-9-2024 11:36:00 uur	93	67927.34	55555.46	58829.14	37013.7	68022.52	60768.14	75500.71	56622.49	55805.84	125012.9	62086.12	58113.22	93405.28	59087.9	72308.99	67469.79
30-9-2024 12:36:00 uur	94	76845.2	30849.29	61257.16	25504.89	77615.62	44312.13	81637.59	64077.86	70798.15	98446.04	75184.5	70584.4	109655.5	30721.04	76955.2	56340.96
30-9-2024 13:36:00 uur	95	75144.52	29451.03	60140.55	24291.24	76654.52	43939.23	81845.85	63510.36	69079.23	93548.3	73365.7	69290.01	107657.4	30382.01	70295.65	56437.17
30-9-2024 14:36:00 uur	96	76097.68	30027.23	58279.7	23305.91	76397.19	46029.63	80836.6	62025.12	68888.43	91398.32	72575.16	68417.66	107675.5	29543.5	68694.79	56518.36
30-9-2024 15:36:00 uur	97	85858.29	34619.92	71304.32	25865.59	88466.07	54688.59	90574.2	68657.01	78451.54	94739.77	83913.88	77282.96	121325.4	33439.61	80030.02	61539.32
30-9-2024 16:36:00 uur	98	74543.63	30439.46	66981.8	23214.61	77307.2	44205.54	83163.84	62167.04	68429.97	88733.54	76291.24	69611.64	112699.4	29319.3	67935.73	60654.84
30-9-2024 17:36:00 uur	99	77051.6	31051.51	63131.15	22813.54	79524.1	48426.3	85929.87	64610.02	70209.45	89411.04	76950.95	71157.76	111503.3	30480.27	69093.8	59631.47
30-9-2024 18:36:00 uur	100	70959.87	29261.27	58389.64	21548.88	75148.01	45499.86	84450.87	60483.07	63652.86	85780.72	73487.24	66863.16	107759.2	28108.74	61100.79	59483.3
30-9-2024 19:36:00 uur	101	66662.17	27038.11	57250.53	20874.03	73464.55	43699.43	83103.93	58825.21	60699.72	84517.8	70526.23	65989.45	105702.9	26734.86	56788.78	59597.88
30-9-2024 20:36:00 uur	102	66546.24	25504.05	54861.91	19741.56	71742.98	42693.79	83129.66	57395.03	55646.13	82083.09	68395.48	62111	105801.7	26288.59	53327.73	59754.82
30-9-2024 21:36:00 uur	103	59911.25	22300.34	52082.61	19161.23	71604.8	39526.7	84675.27	57279.22	55549.73	80093.47	68817.95	60577.27	106777.7	26354.68	48242.02	59941.04
30-9-2024 22:36:00 uur	104	58384.55	21589.83	56029.2	18326.01	71309.54	38939.41	87038.48	57099.13	55281.94	76369.07	76205.74	58835.46	109948.6	26026.86	48180.89	59942.39
30-9-2024 23:36:00 uur	105	71080.96	20911.68	54621.72	17112.55	68054.82	40953.52	82922.36	55616.53	54744.56	72005.16	75080.69	56830.18	108070.1	26430.57	42537.04	59718.84
1-10-2024 00:36:00 uur	106	53569.98	18527.52	54592.51	16384.63	67578.7	36883.19	82242.48	54129.03	55080.82	68399.02	74767.38	54317.05	108704.7	25421.84	39350.93	59622.77
1-10-2024 01:36:00 uur	107	51855.57	17697.2	54061.58	15398.6	65114.13	36807.17	83315.3	52158.82	53356.81	62392.33	75286.57	53369.13	106339.8	25142.25	36447.17	59757.73
1-10-2024 02:36:00 uur	108	67258.88	17364.54	53587.07	14673.84	74881.63	38064.21	78530.98	50147.22	52777.58	57056.05	79151.54	50478.07	101320.7	24147.7	34966.77	59650.3
1-10-2024 03:36:00 uur	109	48444.04	16200.28	52787.25	14295.08	62294.84	33559.61	78515.18	50328.54	55764.83	53224.94	79686.09	48325.97	101728.8	24582.11	35453.46	59352.14
1-10-2024 04:36:00 uur	110	47691.16	15643.3	51340.18	14072.1	60527.75	31331.41	76354.82	48373.95	47539.25	46499.63	79345.3	53933.65	95448.35	22942.37	32118.79	58864.35
1-10-2024 05:36:00 uur	111	48983.61	15516.98	50907.77	13190.72	58977.51	31378.49	69974.28	44321.41	46485.5	39955.11	78298.13	45961.28	91810.09	22475.59	30272.58	58694.18
1-10-2024 06:36:00 uur	112	47418.92	14676.54	48916.68	12830.27	56714.76	27084.02	63932.78	41339.31	46419.28	36579.81	75934.93	44071.61	88893.32	22013.72	29177.25	58409.25
1-10-2024 07:36:00 uur	113	46194.89	14704.34	46192.76	12639.09	55988.9	27312.79	65424.28	36521.78	48392.45	33096.12	74272.1	42058.85	86926.09	21478.34	28407.22	57738.84
1-10-2024 08:36:00 uur	114	48497.36	14071.2	44615.31	11992.73	54173.64	27068.99	58299.89	34641.2	44566.69	31468.5	68166.3	38653.7	82630.2	20693.16	27351.87	57859.87
1-10-2024 09:36:00 uur	115	44585.2	14300.43	42281.5	11764.67	52686.79	25174.43	56086.91	33984.66	43582.72	30066.31	65782.59	38066.28	81815.68	19600.41	26646.45	57190.37
1-10-2024 10:36:00 uur	116	41845.03	13653.37	40697.28	11514.29	52233.94	23437.13	50273.73	32187.85	43406.49	25686.4	65130.38	36715.35	78694.12	18769.25	25551.45	57233.18
1-10-2024 11:36:00 uur	117	41224.28	13855.32	39241.63	11203.75	50125.75	23499.87	45960.44	31526.86	42321.93	24464.24	57643.99	35231.07	76739.58	17894.32	24903.99	56076.21
1-10-2024 12:36:00 uur	118	39572.48	13672	36448.46	11117.35	50273.09	22441.42	42698.75	30299.28	40704.63	23162.12	56482.63	34339.24	74496.3	16502.89	24191.74	55336.48
1-10-2024 13:36:00 uur	119	36413.77	13141.71	33618.35	11021.01	46735.17	19915.46	39108.86	26387.44	38903.88	22732.36	59268.77	33979.05	70789.12	15562.89	23086.68	54661.83
1-10-2024 14:36:00 uur	120	35950.67	13053.31	31788.07	10858.84	45600.5	20086.14	38655.82	24753.69	36574.14	22225.15	52875.78	31311.81	68169.54	14960.58	22413.69	53819.84
1-10-2024 15:36:00 uur	121	34593.68	13013.59	29228.45	10757.93	45591.54	18542.02	33488.93	24289.43	35292.78	21061.28	51033.44	30543.46	63534.35	14206.09	21368.98	54932.45
1-10-2024 16:36:00 uur	122	33285.18	12579.12	27584.06	10827.64	42640.07	18046.81	32777.07	22700.31	34385.67	21075.27	46899.21	29392.23	60980.02	13765.69	21120.08	53504.41
1-10-2024 17:36:00 uur	123	30881.47	12406.77	25710.26	10759.93	36962.7	16627.98	32118.08	20853.26	33630.47	20740.49	45648.8	28425.99	57790.43	13502.61	20175.25	53620.98
1-10-2024 18:36:00 uur	124	30056.05	12524.38	25024.77	10847.37	35762	16247.23	30684.68	20018.82	32341.76	20898.85	41824.08	26966.47	55187.99	13527.63	19634.26	53954.8
1-10-2024 19:36:00 uur	125	30362.79	12930.54	24683.02	10764.77	34023.41	16369.93	30189.02	18911.69	31302.27	21270.26	42131.14	24880.27	53989.23	13311.43	19621.49	53067.61
1-10-2024 20:36:00 uur	126	29546.02	13175.31	24036.86	10801.72	32340.47	16261.28	29158.36	17547.22	31152.48	20919.62	38586.25	24065.43	52034.12	13004.89	19034.33	52566.54
1-10-2024 21:36:00 uur	127	29444.72	12524.05	23127.43	10830.6	31316.84	15777.1	28052.39	17367.45	30671.91	21286.19	38024.04	23815.89	50859.03	12570.29	18945.03	52026.25
1-10-2024 22:36:00 uur	128	28603.05	12676.16	22898.39	10784.24	30551.07	15743.95	26852.15	17274.21	30307.01	20871.64	37050.84	23373.23	48769.47	12506.71	18194.02	52326.34
1-10-2024 23:36:00 uur	129	28115.19	12955.62	22045.96	10859.36	30224.09	15668.51	25996.88	17454.56	29737.59	20989.9	36638.49	23180.75	46967.82	12315.65	17778.96	51474.62
2-10-2024 00:36:00 uur	130	27316.08	12802.8	21277.61	10873.87	29345.48	15421.36	25614.05	17058.84	28347.52	21184.95	35074.83	22731.32	44280.14	12132.14	17214.95	51703.01
2-10-2024 01:36:00 uur	131	26382.6	12589.37	20169.96	10791.08	29175.64	14865.86	25367.55	16549.12	26327.66	21270.65	33485.32	21956.53	41432.61	11993.96	16647.52	50799.38
2-10-2024 02:36:00 uur	132	24622.54	12248.46	19364.28	10864.46	28431.53	14012.72	24525.56	15887.94	24153.38	21280.19	31979.12	21427.08	39484.4	11923.93	16359.68	51694.63
2-10-2024 03:36:00 uur	133	23383.87	12465.18	18558.85	10782.37	27907.5	13761.89	24900.38	15600.42	22588.12	21258.4	29952.5	21116.92	38745.26	12088.68	16154.7	51101.86
2-10-2024 04:36:00 uur	134	21606.65	12074.69	17936.36	10744.71	26817.78	13094.71	24191.48	14924.34	20840.82	21090.42	27653.51	20579.87	37486.02	11765.64	16110.2	50932.59
2-10-2024 05:36:00 uur	135	21577.7	11935.93	17518.14	10768.44	26365.71	13168.09	24395.38	14266.25	19907.59	21187.53	25808.27	20392.81	37033.95	11893.82	15813.72	51213.99
2-10-2024 06:36:00 uur	136	20859.84	12060.18	17157.69	10732.59	25443.7	13113.28	23973.41	14142.45	19401.48	20827.54	24636.4	20202.85	36569.3	11760.99	15654.07	50789.06
2-10-2024 07:36:00 uur	137	20750.22	12058.83	16947.61	10707.12	24370.23	13074.33	24015.91	13961.84	19019.63	21160	23537.53	19939.12	35584.29	11808.39	15525.82	50380.32
2-10-2024 08:36:00 uur	138	20155.84	11987.51	17069.87	10672.11	23929.24	12857.61	23626.77	14082.42	18536.03	20512.1	22715.27	19882.57	35510.53	11754.74	15489.45	51570.25
2-10-2024 09:36:00 uur	139	20223.61	11906.01	16692.53	10647.74	23500	13017.33	23769.78	13822.89	18510.75	20865.32	22107.09	19753.36	35326.76	11730.88	15170.59	51134.1
2-10-2024 10:36:00 uur	140	18814.65	11191.11	16090.73	10506.72	21452.74	12132.59	21887.02	12949.24	17179.42	19878.51	23676.67	18800.4	32881.46	11408.86	14673.84	50260.71
2-10-2024 11:36:00 uur	141	19684.55	11803.36	16668.61	10669.21	22603.72	13080.2	23867.41	13630.8	18375.6	21250.92	21770.5	19804.88	35362.29	11896.98	15215.02	50108.86
2-10-2024 12:36:00 uur	142	19836.15	11648.28	16757.14	10664.24	22621.13	13059.31	23903.58	13670	18311.44	21048.13	25050.04	19616.91	35441.6	11899.37	15253.52	50266.71
2-10-2024 13:36:00 uur	143	19543.21	11587.09	17054.39	10722.34	22149.13	12921.51	23666.55	13623.64	18384.43	21125.05	24590.94	19610.98	35190.9	11846.82	15001.59	51712.49
2-10-2024 14:36:00 uur	144	19618.98	11741.45	16862.88	10649.61	22376.62	13136.88	23515.09	13505.84	18190.93	20966.69	21287.73	19420.38	35032.34	11923.74	15020.61	50772.88
2-10-2024 15:36:00 uur	145	18942.51	11208.97	16104.01	10474.15	21010.98	12790.55	23037.8	13074.91	17314.25	20830.18	23195.45	18940.45	33835.58	11926.58	14531.98	50368.78
2-10-2024 16:36:00 uur	146	19377.3	11513.58	16777.26	10509.68	21831.3	13120.5	24086.64	13434.52	17988.91	21194.11	24126.49	19539.15	35321.6	12014.85	14937.63	49387.96
