# Supplementary material for: Protocol for dynamic high-throughput cell death screening of primary phagocytes following microplastic and nanoplastic exposure
Source: STAR Protoc. 2025 Nov 14;6(4):104204. doi: 10.1016/j.xpro.2025.104204 (PMC12664042; doi:10.1016/j.xpro.2025.104204)
Supplement: Data S1. Survival data for AnnexinV and Sytox [file mmc2.zip › Experiment3_Monocytes_STAR_AnnexinV.txt]

Vessel Name: TS161_MonocyteSurvival_BAM_AnnexinV_SytoxAADvanced
Metric: Total Green Object Area (µm²/Image)
Cell Type: Monocytes
Passage: 1
Notes: 
Analysis: TS161_MonocyteSurvival_BAM_Plastics

Date Time	Elapsed	Monocytes (1) 100K / well	PS200nm 100ug/ml 100 mg/ml,Monocytes (1) 100K / well	Silica1um 10ug/ml 100 mg/ml,Monocytes (1) 100K / well	Ps1um 1ug/ml 100 mg/ml,Monocytes (1) 100K / well	Silica1um 100ug/ml 100 mg/ml,Monocytes (1) 100K / well	PS1um 10ug/ml 100 mg/ml,Monocytes (1) 100K / well	Silica10um 1ug/ml 100 mg/ml,Monocytes (1) 100K / well	PS1um 100ug/ml 100 mg/ml,Monocytes (1) 100K / well	Silica10um 10ug/ml 100 mg/ml,Monocytes (1) 100K / well	PS10um 1ug/ml 100 mg/ml,Monocytes (1) 100K / well	Silica10um 100ug/ml 100 mg/ml,Monocytes (1) 100K / well	PS10um 10ug/ml 100 mg/ml,Monocytes (1) 100K / well	PS200nm 1ug/ml 100 mg/ml,Monocytes (1) 100K / well	PS10um 100ug/ml 100 mg/ml,Monocytes (1) 100K / well	PS200nm 10ug/ml 100 mg/ml,Monocytes (1) 100K / well	Silica1um 1ug/ml 100 mg/ml,Monocytes (1) 100K / well
4-10-2024 15:37:00 uur	0	3892.174	2319.107	2336.452	1468.867	2041.841	2075.306	1647.994	2802.646	1608.854	2266.749	2050.803	2587.604	2132.114	2048.998	1971.364	1871.483
4-10-2024 16:37:00 uur	1	5316.163	5495.741	4841.585	3375.363	3916.741	4063.435	5894.617	4920.252	5923.504	4749.314	14927.63	5327.64	3376.33	4440.194	3807.511	3656.498
4-10-2024 17:37:00 uur	2	4958.682	15896.32	6339.662	4683.931	6013.648	6103.147	13416.01	8009.837	13309.49	10421.41	34057.2	9837.086	4214.641	9696.261	6328.636	5155.155
4-10-2024 18:37:00 uur	3	5181.398	27373.47	6001.333	4844.423	7747.401	6308.905	16551.7	9954.183	16317.83	16432.28	43215.95	18531.84	3926.156	13717.33	8111.201	5193.843
4-10-2024 19:37:00 uur	4	4422.398	33512.15	5894.037	4390.48	6929.66	5794.801	16152.76	12608.52	16315	21585.25	44547.73	24311.74	3702.279	14701.89	9542.861	5098.476
4-10-2024 20:37:00 uur	5	4099.543	36526.42	4824.241	4006.434	5380.965	6103.083	14758.63	14415.59	14330.15	23806.54	41986.57	27044.23	3566.87	14529.72	10398.71	4656.011
4-10-2024 21:37:00 uur	6	4595.012	39130.53	4643.824	3860.579	4822.177	5562.8	14177.21	16074.8	12625.16	28820.09	42123.46	30717.11	3620.453	17135.96	12349.96	4613.84
4-10-2024 22:37:00 uur	7	270.2379	5.932209	56.48495	178.0953	43.84677	26.05014	30.75722	286.1646	87.95145	73.95918	25.21189	215.365	107.1667	7.479742	145.0812	132.6365
4-10-2024 23:37:00 uur	8	101.2989	0	94.20606	48.36041	17.92559	4.384676	81.43892	91.82029	35.46429	159.3314	1.418572	74.8619	49.39209	2.321299	46.49047	28.30696
5-10-2024 00:37:00 uur	9	3845.361	42604.29	3880.503	3259.62	4806.508	4309.879	12017.17	19070.83	9896.15	32436.94	36521.26	34650.55	3196.042	18254.12	13482.62	3920.352
5-10-2024 01:37:00 uur	10	3442.487	43998.88	3931.249	3190.046	5166.503	4455.218	11585.35	20059.96	10651.54	35326.57	36546.15	36551.31	3321.521	20879.7	14043.86	3964.07
5-10-2024 02:37:00 uur	11	2315.883	43513.66	3376.33	2876.477	4808.12	3953.56	10501.88	19699.45	9623.978	33674.38	33838.68	34370.38	3156.838	19238.41	12192.82	3312.623
5-10-2024 03:37:00 uur	12	3152.712	43347.82	3493.491	2888.857	4951.654	3891.787	10341.58	19821.32	9102.46	34564.73	33435.48	34670.93	3150.261	20387.65	12777.91	3462.863
5-10-2024 04:37:00 uur	13	2768.278	42925.21	3383.81	2875.896	5006.076	3757.99	9922.91	19600.99	9257.213	34159.73	32848.96	34774.74	2975.068	19941.12	12294.44	3238.406
5-10-2024 05:37:00 uur	14	2318.14	43747.14	3630.77	3035.292	5041.153	3719.044	9673.048	19550.5	8491.12	34343.24	31617.26	34532.88	2906.654	20522.35	12135.04	3390.773
5-10-2024 06:37:00 uur	15	2576.385	41346.73	3581.765	2803.936	5171.533	3584.086	9389.205	19201.27	8556.052	32971.16	30414.5	32960.26	2850.556	19644.38	11744.87	3370.011
5-10-2024 07:37:00 uur	16	3236.085	42859.18	3753.025	2917.357	5603.23	3887.209	9375.664	20135.14	9287.712	34456.08	30520.58	35436.38	3104.545	21699.25	12244.27	3564.936
5-10-2024 08:37:00 uur	17	2581.092	41314.42	3576.929	2946.825	4844.487	3541.078	8577.976	19120.41	8101.98	33079.03	29413.12	33875.3	2821.733	20846.75	10970.65	3385.228
5-10-2024 09:37:00 uur	18	3177.214	42206.77	3795.131	3006.212	5196.422	3750.575	9073.572	20088.14	8598.931	34099.43	29382.04	35510.79	2857.906	22007.14	11681.81	3574.93
5-10-2024 10:37:00 uur	19	2421.631	41400.5	3837.559	3002.665	4938.951	3812.928	8871.877	20648.6	8184.58	32942.72	28114.22	35285.68	2774.275	20708.7	11411.57	3323.521
5-10-2024 11:37:00 uur	20	2726.624	42544	4060.984	3246.273	5213.058	3865.866	9380.822	20587.86	8419.159	32896.42	28297.09	35662.89	2873.317	21445.71	11186.15	3480.659
5-10-2024 12:37:00 uur	21	2571.806	41049.28	4117.792	3164.06	5244.783	3861.804	8988.458	20326.33	8670.44	31859.13	28203.08	34487.87	2882.925	21074.37	11055.06	3342.607
5-10-2024 13:37:00 uur	22	3705.374	44584.1	4236.758	3689.641	6252.227	4170.859	9507.333	21344.61	9246.38	34288.62	29148.88	37060.71	3089.327	24577.27	11526.86	3985.284
5-10-2024 14:37:00 uur	23	2828.31	42868.72	4147.839	3469.375	5275.411	3895.656	9025.341	20749.77	8744.013	32676.67	26688.88	35744.98	2917.357	23861.34	10891.6	3522.572
5-10-2024 15:37:00 uur	24	3001.311	44457.59	4425.815	3916.354	5719.746	4428.91	9231.034	21632.06	8846.343	34002.65	27473.22	37439.98	3166.446	25537.26	11267.84	4011.657
5-10-2024 16:37:00 uur	25	3120.213	44189.16	4689.927	3817.119	5662.746	4174.664	9059.516	21798.48	8629.624	34331.95	27399.84	36091.5	3132.465	25375.16	11401.9	3857.032
5-10-2024 17:37:00 uur	26	3343.187	43987.85	4651.045	4027.842	6017.259	4650.917	9063.062	22490.23	9537.316	34903.51	27934.52	36887.7	3229.443	28118.54	12246.08	4008.497
5-10-2024 18:37:00 uur	27	3678.486	44380.15	4988.924	4171.633	5737.349	4703.533	9030.306	22661.3	8925.267	35880.84	27571.43	37277.68	3389.677	28366.92	11219.81	4062.274
5-10-2024 19:37:00 uur	28	3733.81	46477.5	5577.309	4744.994	6720.484	4959.069	10111.52	23684.28	10113.39	36651.64	28150.59	39954.66	3681.581	31113.54	13193.49	4430.522
5-10-2024 20:37:00 uur	29	3738.001	45722.5	5338.408	4408.341	6295.88	4776.847	9323.37	21724.85	9040.3	36555.5	27717.99	37728.21	3641.861	29720.76	11705.02	4239.531
5-10-2024 21:37:00 uur	30	4292.792	47192.98	5871.275	4933.148	6907.478	5100.024	9669.889	22466.83	9504.367	36959.86	28436.24	39087.46	3851.938	32175.92	12572.48	4754.859
5-10-2024 22:37:00 uur	31	4041.318	47270.75	5594.783	5002.916	6602.484	5218.797	9728.759	23278.77	9866.489	36436.54	27829.48	39599.75	3884.372	32673.32	12613.49	4590.499
5-10-2024 23:37:00 uur	32	4212.449	47530.28	6116.172	5275.475	7162.756	5352.078	9682.913	23993.66	9751.005	37697.71	28359.96	40941.27	4053.44	32929.25	13513.25	4884.208
6-10-2024 00:37:00 uur	33	4413.951	47609.21	6209.992	5442.093	7089.248	5500.254	9637.906	23341.7	10125.12	37854.85	27389.85	40652.59	4234.179	34674.61	13541.75	4947.076
6-10-2024 01:37:00 uur	34	4763.564	49432.97	6668.448	6102.696	8163.43	6126.167	9973.721	24508.67	10754.06	39689.06	27135.28	41741.15	4455.734	37744.52	14556.09	5315.066
6-10-2024 02:37:00 uur	35	4798.9	48817.06	6627.761	5742.121	7519.656	5957.68	9852.368	24080.45	10032.01	38361.15	27684.98	41653.14	4274.415	36957.54	14279.67	5406.242
6-10-2024 03:37:00 uur	36	5432.421	49968.94	6942.813	6258.61	7909.183	6436.77	10081.02	24799.41	11195.24	39537.92	27540.73	41658.75	4734.677	39541.46	14423.52	5575.117
6-10-2024 04:37:00 uur	37	5016.393	50058.31	7257.994	6107.274	8107.525	6483.002	10230.09	25685.82	10787.98	40250.36	27902.02	42762.91	4744.929	39599.3	14433.32	5575.117
6-10-2024 05:37:00 uur	38	5641.338	51827.52	7472.004	6485.904	8584.229	6742.924	10403.16	25664.74	11911.81	40410.54	27594.58	42276.47	4905.486	43016.58	14803.31	6004.234
6-10-2024 06:37:00 uur	39	5607.486	52124.84	7748.304	6508.085	8318.634	6797.603	10429.34	25434.93	11776.79	41331.32	27542.86	43146.83	5014.652	41978.83	15227.47	5933.306
6-10-2024 07:37:00 uur	40	6206.251	54301.32	8285.685	6845.447	9089.628	7122.971	10884.06	26816.1	12202.62	42708.17	28308.83	45162.88	5446.671	45641.97	15698.43	6296.589
6-10-2024 08:37:00 uur	41	6037.313	53851.95	8166.46	6676.379	8894.445	7125.809	10305.86	26947.26	11427.05	41994.24	27768.8	44119.91	5323.707	43343.5	15075.74	6249.905
6-10-2024 09:37:00 uur	42	6391.504	54804.39	8332.949	7122.004	9679.432	7373.156	10727.3	26849.12	11961.66	43177.14	28343	45354.32	5466.402	46049.23	16026.96	6512.728
6-10-2024 10:37:00 uur	43	6280.469	55255.5	8694.169	7167.012	9273.011	7581.428	15348.17	27516.68	11883.31	43062.49	27999.32	46061.09	5408.434	46533.28	15922.76	6618.089
6-10-2024 11:37:00 uur	44	6616.67	56572.52	9010.124	7556.41	9980.942	7708.391	10861.88	27792.14	12499.36	44513.95	28763.22	46915.66	5637.792	48472.99	16532.36	6751.242
6-10-2024 12:37:00 uur	45	6697.916	56620.49	9178.547	7706.972	9838.118	7863.917	10731.82	28488.98	12217	43850.83	28183.8	46805.71	5783.646	48382.78	16549.25	6833.196
6-10-2024 13:37:00 uur	46	7160.757	59369.55	9940.384	7964.958	10811.13	8287.039	11156.42	29709.47	12543.72	46416.83	29481.15	49561.29	5861.346	52186.16	17164.07	7275.404
6-10-2024 14:37:00 uur	47	7091.634	58895.3	9827.931	8156.208	10275.17	7947.162	11141.53	28876.64	12150.65	45614.56	28581	47733.53	5897.583	51485.45	16999.97	7274.565
6-10-2024 15:37:00 uur	48	7307.063	60029.39	10038.98	8456.106	11001.41	8203.601	11154.68	30031.94	12840.59	46844.92	29111.16	50118.08	6293.816	53631.3	17338.88	7457.497
6-10-2024 16:37:00 uur	49	7538.484	60736.28	10246.09	8467.649	11057.32	8374.28	11016.31	29485.27	12781.14	47740.17	28439.59	50208.93	6174.398	52668.41	17169.55	7369.545
6-10-2024 17:37:00 uur	50	7753.656	62249.96	10547.15	8577.718	11682.2	8540.641	11440.85	30557.65	12954.27	48334.36	29701.67	51477.39	6469.333	55129.44	17405.42	7855.406
6-10-2024 18:37:00 uur	51	7419.775	61605.22	10788.24	8720.348	11164.35	8812.685	11172.03	30751.93	12427.14	48994.83	28376.85	51668.96	6584.236	55357.7	17468.87	7589.166
6-10-2024 19:37:00 uur	52	8149.695	65500.49	11398.87	9451.493	12471.25	9305.831	11741.39	32556.16	13261.65	51095.35	29213.1	53236.23	7007.551	57947.18	18635.46	8287.877
6-10-2024 20:37:00 uur	53	8138.733	63780.92	11228.83	9005.546	12349.38	8872.071	11310.02	31307.49	12261.17	49794.58	29108.06	53173.36	6871.562	57745.67	17462.68	7950.773
6-10-2024 21:37:00 uur	54	8428.187	65436.27	11718.43	9239.223	13384.61	9446.593	11697.03	32849.22	12990.96	50892.04	30116.92	53630.79	7160.564	59591.56	18612.31	8211.146
6-10-2024 22:37:00 uur	55	8566.433	66665.52	11919.16	9476.77	13266.74	9595.864	11095.36	33035.38	12099.9	50770.5	29656.85	52455.37	7389.598	58798.45	18474.71	8195.863
6-10-2024 23:37:00 uur	56	8930.618	67459.8	12405.48	9637.261	13642.28	9844.824	11610.56	33810.89	13053.25	52375.8	30969.87	55252.92	7293.845	59922.15	18662.67	8751.428
7-10-2024 00:37:00 uur	57	8953.639	67819.86	12268.97	9582.065	13253.85	9764.095	11693.61	33826.55	13372.04	52344.46	30529.15	55420.57	7219.693	60127.46	18705.67	8661.671
7-10-2024 01:37:00 uur	58	9890.992	69247.52	13160.09	10663.79	14611.1	10731.95	12278.32	35204.96	13716.75	54548.08	31682.32	56440.78	7969.666	64134.73	19715.96	9222.651
7-10-2024 02:37:00 uur	59	9654.864	70052.16	13383	10056.13	14063.33	10516.32	12243.18	35094.11	13321.49	53892.13	30600.59	56607.53	7772.098	61863.02	19206.24	9471.933
7-10-2024 03:37:00 uur	60	9987.971	70259.99	13674.97	10433.4	14821.82	11070.21	12477.5	36030.75	14014.33	54855.08	30624.06	58226	8356.098	64016.54	18961.73	9560.207
7-10-2024 04:37:00 uur	61	10036.91	70276.05	14064.17	10984.39	15102.12	10971.04	12360.79	36389.33	14062.88	54564.79	30573.51	57812.8	7973.986	63469.42	18771.51	9585.29
7-10-2024 05:37:00 uur	62	11028.43	71988.07	14769.2	11239.6	15903.74	11529.64	12676.42	37153.04	14623.28	55683.14	31445.87	59184.56	8559.212	65212	20215.81	10173.03
7-10-2024 06:37:00 uur	63	10614.92	71543.02	14480.01	11331.42	15048.85	11256.63	12247.43	36693.17	14391.93	55086.05	30962.4	58255.07	8533.935	64997.61	20525.06	10211.14
7-10-2024 07:37:00 uur	64	11401.06	74448.2	15481.2	12184.31	17201.54	12161.29	13604.94	38677.43	15044.34	57968.84	32102.6	62242.29	8892.833	67938.12	21035.81	10821.38
7-10-2024 08:37:00 uur	65	11175.7	73616.34	15287.5	11389.71	16196.29	11729.59	12425.4	38058.15	14373.16	57337.25	31092.52	59746.12	8683.466	66446.16	20175.31	10614.79
7-10-2024 09:37:00 uur	66	11723.01	73604.02	15726.67	12176.83	17052.2	12118.47	13085.62	39385.23	14487.81	57304.56	31933.02	60887.17	9364.896	68284.31	20995.44	11341.55
7-10-2024 10:37:00 uur	67	11777.82	73899.08	16318.86	12331.19	16322.02	12083.65	13122.69	39153.04	14204.87	57466.47	32468.08	60548.06	9337.298	67013.52	20484.69	10923.45
7-10-2024 11:37:00 uur	68	12119.7	75225.06	16831.23	12886.5	18009.67	12416.76	13902.26	40374.75	15046.47	59519.14	33361.71	62718.42	9774.347	69046.98	22301.56	11747.13
7-10-2024 12:37:00 uur	69	12244.92	74415.44	17029.5	12975.61	17430.96	12596.08	13592.63	40147.39	14806.28	58251.52	32854.77	61624.44	9549.116	68562.02	21357.7	11590.25
7-10-2024 13:37:00 uur	70	13335.8	77294.56	17374.67	13833.78	19250.02	13164.99	14314.29	41922.09	15942.55	60797.54	32708.4	64001.96	10046.2	70913.18	22530.08	12577.19
7-10-2024 14:37:00 uur	71	13913.67	80083.54	18462.97	14101.12	20642.09	13956.81	14702.79	43315.51	17038.66	62912.11	33640.21	65064.47	10714.99	72957.93	23134.97	12919.51
7-10-2024 15:37:00 uur	72	13427.43	78354.75	17799.14	14132.72	19953.24	13906.84	14727.35	42725	16017.55	61688.86	32711.49	64109.78	11057.96	71979.49	22491.91	13165.57
7-10-2024 16:37:00 uur	73	17793.28	79027.22	24893.1	20618.23	25811.04	22186.27	20762.86	48714.59	19767.67	57364.27	34695.69	62373.12	15414.33	72480.32	25622.44	21727.17
7-10-2024 17:37:00 uur	74	18654.35	78842.87	25318.41	22588.5	25876.43	22416.14	20015.08	50420.88	20368.63	60205.03	33886.33	63605.54	16940.01	74164.35	27083.83	23458.66
7-10-2024 18:37:00 uur	75	19196.76	78226.3	25438.09	22754.15	24989.17	24097.6	21425.08	51095.09	20233.67	60656.45	33229.21	64121.64	17878.84	76181.88	27061.52	23487.04
7-10-2024 19:37:00 uur	76	20230.58	80874.91	25863.98	24212.7	25583.75	23873.79	20806.64	53110.3	21585.96	63513	34818.07	66342.22	19311.79	78479.39	27712.83	25364.06
7-10-2024 20:37:00 uur	77	20490.04	79598.13	25497.54	24248.42	23816.21	25241.16	21965.81	53317.15	21955.23	63973.79	34504.25	65994.73	18940.45	74190.02	27241.41	25089.05
7-10-2024 21:37:00 uur	78	21112.03	77344.66	26120.62	24891.94	24026.09	25710.39	22478.56	55178.57	21966.46	64013.7	34883.71	66310.88	19725.63	76783.55	27578.65	25297.59
7-10-2024 22:37:00 uur	79	21421.92	84603.56	26920.49	25079.84	24168.6	27142.05	22937.02	55649.47	23168.7	65376.63	37398.78	65834.7	20157.52	76886.27	28284.9	26221.53
7-10-2024 23:37:00 uur	80	22032.48	77876.95	28426.38	25691.76	24159.38	25380.57	21933.63	57657.4	24889.42	66749.74	39340.61	68141.23	20542.4	78887.3	28710.86	27749.72
8-10-2024 00:37:00 uur	81	22735.58	77956.97	29343.35	26362.67	24318.58	26131.45	22829.85	58650.46	25633.85	65554.34	41160.12	68194.49	21179.34	80357.32	29165.06	28231.19
8-10-2024 01:37:00 uur	82	24284.27	80570.75	31427.56	28667.59	26900.44	29233.93	26244.29	62536.9	27560.53	68470.79	43846.57	72072.99	22526.86	81872.95	30805.51	30752.12
8-10-2024 02:37:00 uur	83	24674.64	80618.66	32516.76	28491.88	25665.45	30801.71	27253.73	63160.5	27703.55	69724.93	45159.27	70932.52	22097.35	81846.24	30083.01	31883.5
8-10-2024 03:37:00 uur	84	26528.84	79690.78	33981.95	29504.23	26946.29	29937.48	27654.03	64473.13	29844.95	72001.62	46860.52	71882.2	22910.52	83174.09	31237.15	32451.19
8-10-2024 04:37:00 uur	85	27568.33	93775.09	36943.22	30709.3	27726.95	30747.22	28444.04	66757.48	30610.91	70405.85	48175.61	73574.1	23887.98	83824.12	32050.24	34618.05
8-10-2024 05:37:00 uur	86	29370.18	85787.04	39610.07	31641.31	28496.01	32615.8	30823.89	69212.83	31402.6	73042.33	50073	75596.34	24815.34	82836.21	32600.52	35637.62
8-10-2024 06:37:00 uur	87	31361.98	85998.92	42008.62	33406.66	29656.66	34350.27	32412.11	71304.84	32673.71	75327.07	51424.97	75541.59	26285.88	84014.14	33943.07	36086.47
8-10-2024 07:37:00 uur	88	33936.36	90210.4	45924.33	39885.28	32047.79	36654.15	33587.66	76943.41	35762	77002.59	53506.86	79273.02	28608.27	86681.38	36314.86	39020.72
8-10-2024 08:37:00 uur	89	35319.34	90184.8	48117.77	36052.29	33332.44	42248.81	34490.19	77623.09	34839.8	78190.01	53961.83	81023.22	29250.69	87301.62	36623.07	39114.21
8-10-2024 09:37:00 uur	90	36418.8	90554.41	49686.83	38044.36	33518.79	38235.86	35278.33	80173.81	36366.19	77928.92	54139.6	81816.77	30831.88	90008.65	38318.46	41017.1
8-10-2024 10:37:00 uur	91	39045.68	93209.52	53088.25	40022.36	36336.71	40615.45	36984.04	82877.29	38767.38	81407.59	55587.83	83985.9	32719.29	88628.44	39349.25	41869.54
8-10-2024 11:37:00 uur	92	40580.5	95342.85	55561.01	41408.43	37164.39	40951.91	38265.27	86043.54	39696.93	88991.84	56729.59	83981.2	33849.51	90239.68	41170.05	43637.65
8-10-2024 12:37:00 uur	93	44676.05	94983.7	58316.14	43487.16	40223.54	41819.05	37765.73	90914.34	42080.26	85512.41	57462.86	86707.11	36897.05	94617.59	44118.29	47129.41
8-10-2024 13:37:00 uur	94	48271.16	101316.5	64149.36	47074.28	44529.55	50732.52	41701.24	96666.71	43768.94	88140.96	58230.05	91471.77	40063.89	94045.57	46348.61	50205.9
8-10-2024 14:37:00 uur	95	49906.64	100563.9	62929.91	48711.43	44284.65	46254.79	42150.16	97659.2	44124.74	87841.45	59177.72	90425.63	40259.97	93591.76	46987.81	49577.41
8-10-2024 15:37:00 uur	96	52591.55	104788.2	66741.8	50561	47097.36	49893.69	44769.42	100382.3	45914.79	90596.31	59738.25	103641.8	42866.92	95398.25	48299.14	52086.54
8-10-2024 16:37:00 uur	97	56829.15	107341.5	69165.43	52077.64	60322.83	52935.88	47104	105069.2	49787.1	92322.59	59963.09	95681.06	44938.04	97011.43	50521.92	55016.15
8-10-2024 17:37:00 uur	98	58707.08	111324.7	72094.34	54939.29	50636.31	62085.79	49051.25	109120.5	52352.46	96986.73	60859.05	97020.91	46210.36	97292.75	52167.33	56690.07
8-10-2024 18:37:00 uur	99	62162.53	115053.1	76238.12	58521.64	54815.1	57003.57	50652.11	110067.2	53540.19	96046.99	61008.13	99120.32	47627	98595.97	54314.28	59689.64
8-10-2024 19:37:00 uur	100	68336.09	119378.5	83460.65	65452.39	56406.67	66076.95	55403.42	118548.2	57958.07	101865.3	64325.85	106057.5	54904.6	101234.8	58706.37	63177.58
8-10-2024 20:37:00 uur	101	71153.05	118523.8	83013.54	65751.38	57173.93	82699.13	56160.1	119876.4	60018.94	100212.6	62779.41	117201.8	53985.69	100956	59922.21	72868.04
8-10-2024 21:37:00 uur	102	74713.6	122906.6	83226.84	68737.22	59193.72	78028.68	57517.29	123666.6	62952.93	105424	63158.62	109313.7	55833.31	104906.8	61825.29	76217.48
8-10-2024 22:37:00 uur	103	76345.54	126164.4	88080.87	71755.04	60678.06	84893.34	61304.55	125948.4	67682.19	104806.1	63906.28	110585.5	58612.04	104001.7	63436.86	77525.08
8-10-2024 23:37:00 uur	104	85602.95	142852.4	91057.6	81805.88	64321.21	93025.88	63306.93	128949.1	69593.91	110264.7	64060.58	112149.8	61656.42	104995	66006.54	72737.08
9-10-2024 00:37:00 uur	105	85677.23	133995.8	94038.68	78310.59	65420.28	94133.13	66618.2	132651.6	72457.88	111611.6	65793.95	115706.9	63082.73	108941.8	68788.93	85443.74
9-10-2024 01:37:00 uur	106	94638.73	140735.3	97659.51	85182.72	71291.1	97871.98	72482.31	137626.2	78447.21	114523.8	67243.4	119384.6	69201.68	108812.5	74245.8	90343.43
9-10-2024 02:37:00 uur	107	94959.13	144627.5	95341.38	90929.74	71702.16	100242.9	72846.37	138145.3	79258.84	117115.7	67379.13	121584	69964.02	108813.6	73881.54	82595.51
9-10-2024 03:37:00 uur	108	99770.93	148346.8	97212.09	88607.54	71611.51	89865.43	78030.74	140074	82579.59	117974.3	67517.96	123121.5	69351.27	109571.5	77389.54	83970.81
9-10-2024 04:37:00 uur	109	100860.1	146326.3	98406.65	92420.41	72653.64	89558.56	76674.52	140915.2	84289.66	122671.3	68575.7	124372.8	72758.42	112979.6	78755.82	86697.05
9-10-2024 05:37:00 uur	110	113094.4	152788.2	99889.84	97080.48	75832.02	108921.4	82395.23	145661.9	90418.66	123294.3	69592.1	126789.6	76791.35	111929.3	82297.99	98579.78
9-10-2024 06:37:00 uur	111	109621.5	155252.2	104068	100586.5	101957.1	108473.9	83924.97	147602.6	91705.06	123187.6	69818.75	127751.9	79544.55	113279	85787.55	92640.03
9-10-2024 07:37:00 uur	112	116366.7	160863	106006.7	106136.5	82505.37	114744.3	88561.96	151347.2	97497.34	126793.2	73324.43	133210	82726.34	115101.2	90117.8	95891.78
9-10-2024 08:37:00 uur	113	116677.5	162769.4	105209.7	106221	82699.77	115023.9	90597.34	150553	97926.27	129855.5	72399.91	133573.3	86544.94	114991.4	93094.35	96573.85
9-10-2024 09:37:00 uur	114	118535.5	170819.7	107488	108846.9	84745.55	127994.7	91849.95	153361.6	100885.7	143663.8	73369.88	134444.2	89213.34	116383.1	94341.09	98786.19
9-10-2024 10:37:00 uur	115	122383.5	166468.7	110893.4	111610.8	87024.41	121964.5	95870.12	155477.5	104524.3	132998.6	74810.38	136886.3	90564.34	117171.1	95598.52	100710.1
9-10-2024 11:37:00 uur	116	131980.3	166815.7	109396.1	113017.8	88362.32	119672.1	95800.02	156564.7	109623.1	139748.5	76398.8	137810.1	91463.84	118299.8	98789.28	103009
9-10-2024 12:37:00 uur	117	126479.4	169977.9	112038.6	116330.4	89478.35	122018.3	100282.6	157610.6	111234.2	140846.8	77287.53	138803.1	94898.4	119079.3	104409.5	105902.4
9-10-2024 13:37:00 uur	118	132761.5	174740.6	120043.9	123504.1	96827.98	116117.7	107232.4	161598.9	118231.8	141389.1	82071.34	145301.7	103532.9	122618.3	107905.8	113898.4
