# Supplementary material for: Protocol for dynamic high-throughput cell death screening of primary phagocytes following microplastic and nanoplastic exposure
Source: STAR Protoc. 2025 Nov 14;6(4):104204. doi: 10.1016/j.xpro.2025.104204 (PMC12664042; doi:10.1016/j.xpro.2025.104204)
Supplement: Data S1. Survival data for AnnexinV and Sytox [file mmc2.zip › Experiment3_Monocytes_STAR_SytoxAADvanced.txt]

Vessel Name: TS161_MonocyteSurvival_BAM_AnnexinV_SytoxAADvanced
Metric: Total Red Object Area (µm²/Image)
Cell Type: Monocytes
Passage: 1
Notes: 
Analysis: TS161_MonocyteSurvival_BAM_Plastics

Date Time	Elapsed	Monocytes (1) 100K / well	PS200nm 100ug/ml 100 mg/ml,Monocytes (1) 100K / well	Silica1um 10ug/ml 100 mg/ml,Monocytes (1) 100K / well	Ps1um 1ug/ml 100 mg/ml,Monocytes (1) 100K / well	Silica1um 100ug/ml 100 mg/ml,Monocytes (1) 100K / well	PS1um 10ug/ml 100 mg/ml,Monocytes (1) 100K / well	Silica10um 1ug/ml 100 mg/ml,Monocytes (1) 100K / well	PS1um 100ug/ml 100 mg/ml,Monocytes (1) 100K / well	Silica10um 10ug/ml 100 mg/ml,Monocytes (1) 100K / well	PS10um 1ug/ml 100 mg/ml,Monocytes (1) 100K / well	Silica10um 100ug/ml 100 mg/ml,Monocytes (1) 100K / well	PS10um 10ug/ml 100 mg/ml,Monocytes (1) 100K / well	PS200nm 1ug/ml 100 mg/ml,Monocytes (1) 100K / well	PS10um 100ug/ml 100 mg/ml,Monocytes (1) 100K / well	PS200nm 10ug/ml 100 mg/ml,Monocytes (1) 100K / well	Silica1um 1ug/ml 100 mg/ml,Monocytes (1) 100K / well
4-10-2024 15:37:00 uur	0	183.8985	296.8684	266.4981	245.155	350.9676	222.0065	259.8566	336.9108	259.0828	374.632	464.4533	634.295	140.5676	218.6535	135.2157	302.2848
4-10-2024 16:37:00 uur	1	422.412	632.1672	639.1956	622.6241	666.7288	619.658	1492.144	717.6039	1801.199	790.338	5334.797	1171.096	299.5121	722.311	306.6694	567.4288
4-10-2024 17:37:00 uur	2	766.5447	2703.54	1258.467	936.4509	1082.757	1099.974	5097.444	1945.765	5666.292	1949.44	17769.68	2412.475	563.7534	1660.116	885.8337	1040.974
4-10-2024 18:37:00 uur	3	1322.818	6020.225	1926.292	1435.014	1791.979	1709.121	7490.059	3616.069	7688.66	4321.486	23020.52	4869.054	975.2036	3212.227	1954.728	1611.498
4-10-2024 19:37:00 uur	4	2200.979	12074.82	3070.177	2360.439	3161.158	2677.748	8869.233	7103.885	9361.413	8981.042	24784	9148.37	1577.194	6177.623	3881.986	2656.985
4-10-2024 20:37:00 uur	5	2852.103	18747.46	3890.691	3158.063	4245.205	3826.017	10430.24	10949.05	10165.29	13897.81	24948.36	14033.48	2157.003	9774.218	5828.525	3419.209
4-10-2024 21:37:00 uur	6	3480.917	25429.71	4850.484	3815.507	6562.377	4811.409	12033.68	14510.7	11054.16	20048.55	26440.5	20783.88	2908.588	15548.58	8549.926	4473.917
4-10-2024 22:37:00 uur	7	1.612013	2.579221	3.868832	3.868832	2.966105	3.868832	3.54643	3.868832	3.54643	3.933313	3.868832	3.224027	2.256819	2.901624	2.256819	2.256819
4-10-2024 23:37:00 uur	8	1.934416	1.289611	3.675391	3.030585	4.126754	3.224027	3.997793	3.352988	4.191235	3.224027	4.578118	3.224027	2.579221	3.224027	3.224027	3.868832
5-10-2024 00:37:00 uur	9	4765.305	37589.25	7057.782	5595.686	12977.22	6803.857	14991.02	21843.1	13266.35	30918.03	28118.61	33509.12	4826.691	33299.62	13863.44	6314.902
5-10-2024 01:37:00 uur	10	5399.471	41539.39	7972.889	6348.496	15437.35	7582.073	15550.58	23910.48	14324.48	34839.41	31144.74	37265.05	5541.264	42160.15	15507.44	7069.453
5-10-2024 02:37:00 uur	11	5760.111	43731.73	8336.431	6660.904	16382.31	8260.666	15736.22	25354.07	15216.25	36418.48	31352.63	38324.78	6028.543	47894.72	16337.56	7132.385
5-10-2024 03:37:00 uur	12	5945.041	45596.57	8981.882	7304.936	18557.5	8616.47	16207.05	26372.09	15260.03	38845.98	33688.7	41585.43	6314.515	55205.14	17726.6	7772.677
5-10-2024 04:37:00 uur	13	6617.573	48564.1	9642.936	7749.078	19903.72	9264.821	17040.79	27727.99	16297.91	40599.46	34734.31	43351.3	6608.159	60960.68	18471.03	7998.746
5-10-2024 05:37:00 uur	14	6941.395	50495.74	10113.26	8247.642	21848.33	9774.927	17915.21	28771.86	16191.97	42491.71	35796.43	45855.27	6973.699	67601.46	19663.08	8573.913
5-10-2024 06:37:00 uur	15	7446.406	51139.19	10530.38	8386.017	22863.9	9856.688	17992.71	29576.32	16160.89	43783	36454.85	47287.25	7201.444	71298.97	20624.88	8886.644
5-10-2024 07:37:00 uur	16	7930.139	54302.22	11469.28	8928.62	25097.76	10604.02	18770.35	31286.6	17352.62	45755.84	38371.98	49698.76	7951.482	78624.02	21497.55	9393.653
5-10-2024 08:37:00 uur	17	8490.991	55227.07	11818.64	9499.981	25875.78	10784.37	19064.9	31568.51	16864.63	46897.47	38980.22	51126.94	8207.663	81576.97	22363.66	9562.528
5-10-2024 09:37:00 uur	18	8820.809	57819.89	12523.48	9900.986	26914.37	11501.01	19788.05	33244.88	18076.41	49540.72	40109.61	53372.09	8435.473	87098.89	23457.89	10105.39
5-10-2024 10:37:00 uur	19	9192.732	59733.8	12867.54	10439.08	28069.6	11786.01	20409.25	34792.21	18838.05	49916.51	40282.15	54166.36	8839.379	88764.43	24010.1	10447.78
5-10-2024 11:37:00 uur	20	9542.798	61527.27	13571.93	10826.15	29410.86	12183.73	21126.27	35727.63	19126.09	51239.2	41334.8	56396.36	9072.67	93506.13	24741.51	10777.66
5-10-2024 12:37:00 uur	21	10070.83	63142.76	14205.77	11361.08	30146.13	12749.8	21551.78	36602.89	19904.04	52139.48	41749.79	56815.35	9342.005	95296.37	25111.43	11127.99
5-10-2024 13:37:00 uur	22	10645.09	65455.87	14954.39	12036.65	32715.49	13161.06	22218.58	37963.75	20348.12	55004.93	43328.02	59479.49	9995.901	103496.2	26280.46	11970.68
5-10-2024 14:37:00 uur	23	11001.61	66759.99	15302.46	12420.18	32682.99	13543.3	22204.33	38431.43	20633.06	55281.1	42533.11	60259.39	10082.43	104809.9	26561.28	11760.22
5-10-2024 15:37:00 uur	24	11473.34	69792.25	16070.29	13119.47	34808.85	14316.48	22894.78	39797.39	20815.99	57349.83	43613.86	62047.3	10592.28	106327.8	27209.76	12275.09
5-10-2024 16:37:00 uur	25	12027.1	71285.95	16706.07	13342.57	35526.52	14337.57	23463.63	40901.94	21170.83	58810.57	43978.43	63075.77	10945.83	111135.7	27782.54	12803.39
5-10-2024 17:37:00 uur	26	12440.62	72677.63	17032.92	13734.35	36302.93	14885.53	23492.84	41891.59	22240.3	60317.8	45159.53	64579.64	11327.17	113096.2	29109.16	12944.27
5-10-2024 18:37:00 uur	27	12924.93	74481.27	17809.97	14517.6	37324.17	15360.04	24095.15	43278.24	22936.82	62073.16	45727.73	65192.21	11509.52	115730.4	29308.15	13239.85
5-10-2024 19:37:00 uur	28	13856.03	78144.87	18801.3	15237.33	38871.96	15639.95	24907.93	44396.53	24072.45	63568.14	47429.43	67369.27	12039.55	119814.4	30484.34	13482.69
5-10-2024 20:37:00 uur	29	13890.08	78840.23	19023.5	15136.48	40136.11	16029.34	24769.75	44786.83	23760.56	65454.78	46733.75	67986.22	11969.14	121568.6	30693.64	13765.69
5-10-2024 21:37:00 uur	30	14307.65	80710.41	19688.68	15777.49	41123.36	16457.11	25101.5	46322.11	24429.22	65491.72	47781.69	69938.95	12812.09	125077.6	31703.79	14205.45
5-10-2024 22:37:00 uur	31	14886.75	82124.8	19934.16	16157.92	41434.48	17003	25887.9	46734.59	25418.16	66330.35	48397.55	70673.51	13008.5	125204.8	31958.17	14438.03
5-10-2024 23:37:00 uur	32	15221.66	83672.66	20701.73	16736.89	43569.95	17255.77	26213.85	47280.16	25229.75	67533.18	49093.48	72076.28	13392.87	127576.2	32644.05	14848.39
6-10-2024 00:37:00 uur	33	15703.27	85079.49	21575.58	17241	43718.58	17820.94	26644.33	49240.95	25661.19	68835.62	48858.58	72459.62	13637.18	131292.2	33206.96	15248.04
6-10-2024 01:37:00 uur	34	16243.87	88231.16	22450.26	17904.96	45961.6	18645.77	27587.8	50182.04	26245.32	70491.67	50125.69	74432.98	14210.61	133053.5	34203.06	15727.38
6-10-2024 02:37:00 uur	35	16553.38	88693.3	22659.17	18142.31	46446.88	18743.07	27753.26	50442.86	26835.12	71111.84	50435.45	75060.83	14369.88	133598.6	34534.94	15968.09
6-10-2024 03:37:00 uur	36	17360.8	90506.3	23462.98	18921.62	47295.77	19099.97	27666.21	50849.87	27665.31	73044.2	50382.19	75439.71	14835.42	136794.9	35471.45	16713.74
6-10-2024 04:37:00 uur	37	17519.23	92294.73	23822.46	19066.31	47649.77	19865.55	28067.6	51348.24	27945.35	73804.16	51115.98	75781.46	14859.99	138841.2	35917.02	16646.04
6-10-2024 05:37:00 uur	38	18178.8	94292.28	24325.99	19791.33	49217.35	19949.57	28317.14	53142.41	28813.84	74795.36	51215.41	77379.68	15457.21	140468.3	36313.05	17145.38
6-10-2024 06:37:00 uur	39	18451.37	95629.47	24824.62	20208.52	48874.31	20491.98	29206.01	54100.01	29930.06	76565.16	51887.49	78608.41	15785.55	143891.4	37165.68	17274.53
6-10-2024 07:37:00 uur	40	19076.89	98999.03	25814.85	20861.58	51398.73	20950.11	29271.78	54881.39	30440.23	77440.29	53172.07	80254.6	16373.09	143436	38166.29	17909.66
6-10-2024 08:37:00 uur	41	19442.75	99309.84	26523.17	21211	50631.92	21610.26	29640.09	55374.66	31069.11	78261.77	52183.78	79990.43	16499.67	143319.9	38130.31	18118.97
6-10-2024 09:37:00 uur	42	19901.92	101131	27636.1	21909.97	52670.8	22043.25	30257.56	57184.24	31738.93	79538.23	52842.25	81860.23	16946.2	146805.7	38956.88	18619.08
6-10-2024 10:37:00 uur	43	20391.84	103152.5	27852.11	21798.81	52571.63	22313.55	30257.81	56670.98	31770.34	80929.07	53882.45	82631.74	17226.04	145716	39162.13	18894.15
6-10-2024 11:37:00 uur	44	21039.16	104625	28554.82	23140	54574.33	23115.18	30765.86	58670.26	32153.74	82009.25	54569.94	83899.05	17873.49	148808	40047.96	19393.75
6-10-2024 12:37:00 uur	45	21515.22	106351.2	29418.41	23406.56	54695.16	23552.35	30930.54	58679.09	33360.43	83107.41	54151.14	84952.66	18292.23	152782.4	40506.93	19577.64
6-10-2024 13:37:00 uur	46	22373.07	107816	30427.85	24312.26	56456.84	24493.26	31734.42	60191.61	33770.97	84594.73	55301.35	86319.38	18756.55	154139.3	41667.07	20295.19
6-10-2024 14:37:00 uur	47	22616.62	109285.7	30685.38	24469.01	56461.09	24782.97	31683.8	61850.18	33283.63	84801.26	54884.16	86681.51	18917.3	151761.5	41660.81	20527.06
6-10-2024 15:37:00 uur	48	23141.62	110405.1	31493.91	25364.58	57352.41	25293.59	32134.13	62157.95	33656.46	85772.14	55504.27	88365.29	19727.24	154781.4	42403.82	21298.5
6-10-2024 16:37:00 uur	49	23777.39	113448.2	32477.43	25687.18	57805.58	26125.52	32335.38	63769.83	33855.7	86911.51	54916.01	89017.51	20035.39	154427	43197.9	21790.1
6-10-2024 17:37:00 uur	50	24319.48	112342.3	33099.41	25849.28	60375.39	26607.05	32747.22	63564.46	34909.25	87664.32	56361.47	90603.41	20655.57	154449.6	43674.15	22359.72
6-10-2024 18:37:00 uur	51	24848.22	114181	34070.04	26835.77	59845.03	27010.06	33433.29	64511.56	34469.62	89387.7	56212.52	91011.84	20966.62	157627.2	43922.14	22593.21
6-10-2024 19:37:00 uur	52	25751.59	118166.6	35704.94	27641.71	61557.5	28342.94	34632.56	66192.17	36301.83	91402.2	57559.26	93328.41	21784.56	161531	45333.36	23641.53
6-10-2024 20:37:00 uur	53	25845.86	118882.3	35407.68	27921.3	61953.55	27736.11	33976.15	67698.63	35453.98	91844.73	57081.2	94341.93	21845.3	156700.6	45145.02	23928.73
6-10-2024 21:37:00 uur	54	26940.23	117400	36727.41	28751.68	63245.29	29732.56	34723.22	67437.8	36838.83	92719.47	57830.98	94530.53	22800.9	161945.3	46363.77	24851.06
6-10-2024 22:37:00 uur	55	27450.33	118974.9	37511.43	29408.35	63388.56	29917.81	34790.21	68543.13	36585.48	92993.06	57729.94	94953.72	23117.43	159765.3	47197.95	25425.38
6-10-2024 23:37:00 uur	56	28023.63	119541.6	38716.76	29913.1	65678.4	31066.14	35466.1	69637.95	37480.93	94372.29	58927.92	97061.91	23800.28	160711.2	47872.48	26195.41
7-10-2024 00:37:00 uur	57	28539.02	122156.1	38845.14	30302.37	64756.45	32141.62	35639.75	70297.13	38010.89	94779.49	58498.36	97175.65	23721.42	163907.5	48480.4	26462.75
7-10-2024 01:37:00 uur	58	29786.79	124771.6	40913.55	31900.72	66656.7	33210.38	36982.68	71846.6	39023.23	96020.74	60385.18	96579.09	25047.27	166568.8	49758.02	27584.65
7-10-2024 02:37:00 uur	59	30432.62	122556.6	40928.12	32095.58	66826.53	33984.98	37301.48	72624.63	39272.78	96434.13	59576.34	98788.7	25659.13	162827	49960.81	27536.35
7-10-2024 03:37:00 uur	60	31379.45	123268.7	42809.47	33356.49	68786.8	34344.27	38370.31	73104.88	39851.94	97910.02	60207.61	100470	25555.77	165566.2	50746.5	28539.54
7-10-2024 04:37:00 uur	61	32102.6	129931.9	44090.57	33425.42	68616.26	35752.78	38241.73	73989.04	39862.45	98640.2	59821.75	100808.2	26453.72	164510	51541.42	29315.11
7-10-2024 05:37:00 uur	62	33483.07	125765.2	45365.22	34602	70831.42	36824.71	40061.95	75129.3	41087.07	99615.91	61163.01	102858.6	26953.64	164659	52328.92	29790.33
7-10-2024 06:37:00 uur	63	34233.04	126461.7	45938.58	34588.26	69883.3	37499.5	39630.51	79004.52	40714.69	100767.8	60472.36	101345.5	27065.32	166854.5	52004	30244.79
7-10-2024 07:37:00 uur	64	35797.21	132348.8	47439.88	36555.95	72225.43	38641.13	41184.88	77019.88	42564.51	102385.8	62685.14	103494	28749.94	172071.6	53981.3	31490.62
7-10-2024 08:37:00 uur	65	36001.36	127809.1	47945.73	36522.1	71244.35	38715.79	40642.99	77760.12	42194.58	101947.3	60922.89	103167.6	28814.48	163952.1	53861.89	32032.19
7-10-2024 09:37:00 uur	66	36852.69	129488.7	49398.67	37699.45	73749.49	39609.17	41279.21	79515.08	43774.68	103743.4	62412.26	105938.3	30216.74	171827.5	55645.86	33072.91
7-10-2024 10:37:00 uur	67	37767.86	130986.7	50261.81	38675.3	73108.55	40806.57	41729.03	79620.12	44093.98	105264	61899.77	105979.8	30453.9	167517.2	55548.24	33584.36
7-10-2024 11:37:00 uur	68	39251.89	132034.5	52309	39419.02	74942.57	42142.29	42748.86	81399.46	45276.43	104400.1	63404.23	106852.1	31539.95	173074.1	55687.84	34820.14
7-10-2024 12:37:00 uur	69	40671.36	131077.7	53985.56	40315.75	75769.21	43145.41	43287.33	82759.93	45681.82	106413.6	62896.31	107027.5	32109.7	168659.6	57046.64	35810.36
7-10-2024 13:37:00 uur	70	41097.89	134144.7	55728.47	41410.3	77806.8	45023.54	45026.76	83684.97	46170.9	108028.9	64126.86	108856.4	33677.8	172440.6	57964.07	36675.05
7-10-2024 14:37:00 uur	71	43345.11	135875.7	58747.57	43406.23	80458.17	47221.29	45841.99	84817.51	47716.31	110627.4	66014.73	112512.4	35415.16	173734.9	60929.4	38846.62
7-10-2024 15:37:00 uur	72	43194.35	133896.5	58360.82	43216.14	78859.18	46804.36	45421.83	87961.84	47946.05	110335.9	64692.36	109717.1	35013.64	172351.8	60325.99	38928.96
7-10-2024 16:37:00 uur	73	76125.27	140632.4	74341.09	89484.54	95160.31	97559.44	62324.38	111379.4	63633.07	127659.7	66133.95	134572.2	69645.37	158619.7	71068	93542.44
7-10-2024 17:37:00 uur	74	83855.84	141833.3	78442.45	101931.3	98847.63	115144.9	67300.53	119579	68544.16	135445.9	66953.43	146010	78784.45	161382.8	73502.72	104033.2
7-10-2024 18:37:00 uur	75	86015.95	145612.5	81658.99	112711.4	101169.5	107619.4	66636.7	125531.4	73147.3	141346.8	66970.2	149407.7	86318.55	162321.6	74745.91	109267.6
7-10-2024 19:37:00 uur	76	87884.27	147572.5	88821.23	114150.2	105120.4	117406.7	67904.39	134398.3	78347.4	147002.6	69313.16	162891.8	91047.35	166076.1	78672.38	117558.8
7-10-2024 20:37:00 uur	77	93225.38	151178.2	95108.6	117652.2	108558.5	122920.2	70799.24	136123.2	85333.61	149605.2	69556.96	154685	93570.16	162046.7	78268.67	118744.9
7-10-2024 21:37:00 uur	78	93856.59	155734.8	103956.6	127361.4	110163.4	139500.5	74314.91	140603	85067.82	156075.7	72182.74	155756.1	97144.77	165476	80226.43	126119.5
7-10-2024 22:37:00 uur	79	103709.9	158653.9	112219.7	133624.3	119963.2	141835.1	79294.16	143614.2	89612.66	161324.4	77073.91	157012.4	100700	166443.2	84293.48	129254.2
7-10-2024 23:37:00 uur	80	108440.8	162710.1	123901.4	133594.5	120382.5	139392.5	86161.09	148236	101834	165993.6	81436.47	160455	104807.3	163754.3	90048.16	134980.7
8-10-2024 00:37:00 uur	81	116019.8	165451.7	131883.7	136999.8	130766.6	149262.5	92492.04	152406.2	105029.7	166886.2	84033.29	161979.5	112769.6	164602.4	95152.9	139008.7
8-10-2024 01:37:00 uur	82	125064.4	170309	140901.1	147765	132560.6	156162.4	103473.5	160146.8	110640	170161.9	89543.68	166260.5	120185	164546.5	102487.2	146482.4
8-10-2024 02:37:00 uur	83	129273.5	173520.2	144597.2	154360.2	131470.2	159223.7	103898.9	162546.1	112010	174386.3	90717.66	169145.1	120251.6	165307.1	105147	146815.5
8-10-2024 03:37:00 uur	84	136847.8	181427.7	151254.5	151942.6	136535.7	152514.9	107759.9	165250.5	122649.1	175255.6	94161.84	167578.4	125181.9	166530.1	109562.2	153334
8-10-2024 04:37:00 uur	85	139481	179208.1	162473.7	156468.3	141100.6	161210.6	115808.5	168849.5	122226.9	175715.9	96950.35	170922.4	135053.2	164895.8	114427.7	155904.9
8-10-2024 05:37:00 uur	86	145241.4	182038.7	167501	158853.6	143392.9	173840.8	114383.5	173109.2	126521.9	176620	101301.9	171606.1	134660	171076.9	117350.8	158687.5
8-10-2024 06:37:00 uur	87	148407.8	181955.6	170177	169751.9	151626.5	168807.4	121776.6	175967.5	133838.3	178588.4	101832.8	172904.7	140078.5	164597.5	121821	160458.1
8-10-2024 07:37:00 uur	88	162884.3	184987.4	179013.6	177336.6	158516	174653.5	130185.5	179960.4	138861.7	182957.2	106525.8	177697.6	149803.7	166531	127751	166227.7
8-10-2024 08:37:00 uur	89	157364.2	186830	180265.4	170101.4	156411.6	181530.1	128100.9	180709.2	141375.3	185313.6	106177.2	175852.3	148771.8	171211.6	128555.6	170665.7
8-10-2024 09:37:00 uur	90	159507.2	187758.2	184246.8	173267.9	156976.1	177238.9	135763.3	182348.4	146606.7	187972.5	108339	180373	152142.1	165543.7	130812.2	175695.5
8-10-2024 10:37:00 uur	91	169329.4	191176.8	189060.2	177210.8	165810.9	180675.6	135823.9	183552.5	148456.4	185693.3	110451.5	179344.2	156693	167183.2	133302	178493.5
8-10-2024 11:37:00 uur	92	166530.4	189460.5	191815.6	179448.6	162315.2	182454.1	138226.1	185398.8	151823.4	184967.4	112333.9	180780	159564.8	174626.6	135238.8	173075.6
8-10-2024 12:37:00 uur	93	169163	193893.5	195861.1	182417.3	167386.2	189218.2	144440.9	187147.9	157586.4	190970.7	114434.8	183294.4	165624.9	170539.1	139057.8	177480.7
8-10-2024 13:37:00 uur	94	174699	194746.7	199415.9	187414.9	178378.2	189069.7	149583	189424.7	162295.3	193069.5	119489.7	185366.1	169876.9	170741.3	143802	184183.1
8-10-2024 14:37:00 uur	95	176988.3	196094.3	202060.1	189958.5	171740.7	186796.4	153685.3	193263.7	163327	190251.4	120007.6	186015.3	166788.7	169196.5	141933.9	181359.6
8-10-2024 15:37:00 uur	96	184252.9	201104.2	202822.4	188220	175791.3	189481.8	153474.8	191893.2	169486.1	189957.7	122428.2	185478.3	169307.3	171118.2	143339	181793.3
8-10-2024 16:37:00 uur	97	182728.9	201940	209273.4	190100.6	180919.3	192028.9	156948.5	193570.4	173924.7	191674	124938.1	187647.4	179043.8	171340.8	145915.9	183422.4
8-10-2024 17:37:00 uur	98	184085.8	200204.5	209590.1	192192.4	179771.8	191775.7	161069.3	195055.9	176544.4	193727.6	127524.8	186818.2	179427.8	176923.6	147354.8	184910.3
8-10-2024 18:37:00 uur	99	185509.6	202685.7	212657.7	196974.4	180754.7	194516.7	166714.3	195110	180475.1	193888.1	129864.1	188687.5	183040.6	172314.2	149088.7	187051.7
8-10-2024 19:37:00 uur	100	191622.2	203654.4	215760.5	208073	183750.4	205621.1	167128.7	196956.3	182007.7	195599.5	135331.3	191049.5	180127.6	175888.7	154284.4	190506.5
8-10-2024 20:37:00 uur	101	199075.3	202831	216614.6	204744.4	190380.5	204077	171035.9	197975	182325	196330.2	135397.2	191735.5	179713.8	173396.6	152766.5	189922.6
8-10-2024 21:37:00 uur	102	192983.5	204109.7	231637.5	203213.7	187854.6	201236.6	174251.6	196932.7	183478.9	200362.4	139498.4	192011.3	180303.1	177368.6	157594.5	191366.5
8-10-2024 22:37:00 uur	103	194440.4	208573.6	221004.2	201884	189459.9	208298.2	172216.6	198992.4	186274.3	196869.1	139464.2	196969.9	185823	174085.1	155628.9	191599.7
8-10-2024 23:37:00 uur	104	202827.5	210840.4	224887.4	202323.8	192961.8	207418.2	174349.5	198994.4	191937.7	198335.7	144247.8	192525.2	183411.3	175837.1	159634.2	192129.6
9-10-2024 00:37:00 uur	105	197776.1	209419.7	224333.1	205890.8	193274.5	206045.8	176680.1	199542.1	189566.9	195684.2	147101.8	195377.6	186840.1	177468.4	159769.7	194614.7
9-10-2024 01:37:00 uur	106	201934.3	216630.8	226585.3	204529.4	196756	210358.1	179389	200226.8	202583.2	202983.5	150749.7	194222.4	188119.6	181542.5	159820.9	195175.4
9-10-2024 02:37:00 uur	107	203482.6	214160.9	226465.8	204261.3	192279.9	209128.8	182281.4	200421.6	196885.2	198671.6	150337	195130.4	185790.1	178093.5	162016.6	194734.2
9-10-2024 03:37:00 uur	108	205287.9	213126.1	229615.9	205535.3	193782.4	209285.8	181681.1	200546.6	200181.9	203220.7	152156.8	195595.4	190194.7	178304.6	162581.6	195441.9
9-10-2024 04:37:00 uur	109	203451.3	213060.7	227889.2	205247.6	201471	214543.3	183065.1	200550.1	197597.5	205688.9	154774.4	195589.5	185599.9	178234.5	163492	196223.1
9-10-2024 05:37:00 uur	110	210345.3	216693	229264.4	206502.1	196563.8	214927.2	187357.2	201922.2	196686.7	207369.4	157446.5	201426.6	187320.2	178819.6	164279.1	199051.8
9-10-2024 06:37:00 uur	111	207140.3	216854	231408.7	207453	205568.1	212026.8	188665.1	204293.2	201158.3	201083.5	159857.9	195704.6	191211	177693.3	165358.4	198309.7
9-10-2024 07:37:00 uur	112	208864.6	217579.5	231101	211003.9	198760	213207.3	189787.6	202568.8	204095.5	201818.6	164773.5	197973.4	192442.3	179706.6	167661.3	198165.4
9-10-2024 08:37:00 uur	113	209962.2	218346.8	234976.3	207976	199088.3	213614.4	189144.3	202820.4	203301.5	201687.5	163813.6	197781.7	192157.2	179190.1	170313.4	203046.4
9-10-2024 09:37:00 uur	114	210856.8	221233.2	233648.5	212301.8	204425.9	214409.5	190151.8	203377.3	202333	202113.5	165094.1	197718.2	192214.2	180047.8	166790.3	198147.3
9-10-2024 10:37:00 uur	115	212870.2	219588.5	234308.1	209657	199124.4	213492.2	191770.9	203765.2	205621.4	201842.9	166297.2	198860.3	188917	183062.3	167880.4	204997.6
9-10-2024 11:37:00 uur	116	212556	220268.4	235490.2	209867.8	204083	213798.4	195120	207142	202988.1	201172.4	167562.9	199348.6	195661.5	179932.5	169855.1	200290.2
9-10-2024 12:37:00 uur	117	213237.1	224151.7	235145.1	213658.9	201346.1	214224.5	194099.5	203964.2	206633	201707.8	168753.4	200449.3	193144.2	180681.2	170069	200964.4
9-10-2024 13:37:00 uur	118	214061.8	221498.6	237070.1	218607.2	203240.5	216417.3	197352.1	204771.8	207488.3	203736.1	174206.5	202118.8	196138.2	181350.7	173243	204213.4
