# Supplementary material for: Protocol for dynamic high-throughput cell death screening of primary phagocytes following microplastic and nanoplastic exposure
Source: STAR Protoc. 2025 Nov 14;6(4):104204. doi: 10.1016/j.xpro.2025.104204 (PMC12664042; doi:10.1016/j.xpro.2025.104204)
Supplement: Data S1. Survival data for AnnexinV and Sytox [file mmc2.zip › Experiment3_Neutrophil_STAR_AnnexinV.txt]

Vessel Name: TS159_NeutrophilSurvival_PS_Silica_AnnexinV_SytoxA
Metric: Total Green Object Area (µm²/Image)
Cell Type: Neutrophils
Passage: 1
Notes: 
Analysis: TS159_Reanalysis_Neutrophils_Star_III

Date Time	Elapsed	Neutrophils (1) 150K / well	PS10um 10ug/ml 100 mg/ml,Neutrophils (1) 150K / well	PS200nm 1ug/ml 100 mg/ml,Neutrophils (1) 150K / well	PS10um 100ug/ml 100 mg/ml,Neutrophils (1) 150K / well	PS200nm 10ug/ml 100 mg/ml,Neutrophils (1) 150K / well	Silica1um 1ug/ml 100 mg/ml,Neutrophils (1) 150K / well	PS200nm 100ug/ml 100 mg/ml,Neutrophils (1) 150K / well	Silica1um 10ug/ml 100 mg/ml,Neutrophils (1) 150K / well	PS1um 1ug/ml 100 mg/ml,Neutrophils (1) 150K / well	Silica1um 100ug/ml 100 mg/ml,Neutrophils (1) 150K / well	PS1um 10ug/ml 100 mg/ml,Neutrophils (1) 150K / well	Silica10um 1ug/ml 100 mg/ml,Neutrophils (1) 150K / well	PS1um 100ug/ml 100 mg/ml,Neutrophils (1) 150K / well	Silica10um 10ug/ml 100 mg/ml,Neutrophils (1) 150K / well	PS10um 1ug/ml 100 mg/ml,Neutrophils (1) 150K / well	Silica10um 100ug/ml 100 mg/ml,Neutrophils (1) 150K / well
30-9-2024 12:46:00 uur	0	1062.962	1257.886	1026.982	2199.302	2070.921	2058.799	1133.568	1916.942	1075.213	1902.692	988.4866	567.5577	1531.735	908.4019	1507.361	1209.139
30-9-2024 13:46:00 uur	1	2632.289	4388.61	2822.055	19636.06	3722.978	3690.286	2359.343	3238.729	2658.855	9000.258	2367.081	3140.911	2677.812	3022.267	3424.755	6487.581
30-9-2024 14:46:00 uur	2	3177.794	25971.41	3709.888	102693.4	3514.77	4895.814	3301.339	4030.485	3122.922	84746.51	3509.418	6443.412	3829.757	6131.002	7262.056	27841.21
30-9-2024 15:46:00 uur	3	4123.982	47999.64	4762.21	171480.6	4822.306	5903.902	4314.2	4957.328	4301.303	143023.4	4625.318	9473.287	4938.178	9530.224	11196.85	39589.05
30-9-2024 16:46:00 uur	4	4365.139	58352.7	4989.698	193447.8	5184.945	6522.723	4823.273	5155.864	4363.076	166656.5	5093.576	10342.23	5742.25	10575.26	12767.79	41808.86
30-9-2024 17:46:00 uur	5	5579.436	68190.88	6063.492	215602.9	6113.529	8154.273	5388.832	6870.143	5647.786	187187.1	6577.724	12567.45	7517.85	11681.94	16906.6	43843.73
30-9-2024 18:46:00 uur	6	5958.066	73973.04	6667.288	222810	6198.321	8243.128	5673.771	7408.685	6432.449	196032.5	7954.32	13219.86	8474.612	12660.04	19295.67	46244.22
30-9-2024 19:46:00 uur	7	6697.464	78262.87	7225.109	225974.8	7090.409	9868.037	7108.012	8106.493	7296.94	202902.6	8501.888	13860.54	9962.437	13770.79	22109.67	48790.88
30-9-2024 20:46:00 uur	8	6544.516	83851.52	7666.478	230689.9	7412.36	10518.84	7063.327	9470.901	8154.08	208806.2	9122.899	14966.45	10302.12	14422.68	24735.25	49433.04
30-9-2024 21:46:00 uur	9	7454.337	87077.29	8255.895	229862.9	7831.742	11977.13	7399.98	9803.428	8693.138	212147.9	10065.35	14917.38	11300.47	15074.45	26805.2	50069.78
30-9-2024 22:46:00 uur	10	7855.986	91661.34	8529.808	221877.4	9008.447	11818.96	8112.232	10554.5	9599.476	213378.4	11203.95	16300.62	11415.7	15523.3	28199.08	50981.02
30-9-2024 23:46:00 uur	11	8391.562	95799.13	8553.924	227424.1	9618.497	13203.94	8159.561	11307.37	10507.94	216537.7	11601.53	16711.94	12950.27	15529.49	29895.31	50353.82
1-10-2024 00:46:00 uur	12	9156.559	98291.43	9052.616	229227.3	9803.041	13196.59	8535.547	11266.68	10868.45	217593.4	12497.23	17391.82	13071.56	15771.62	31093.35	49525.38
1-10-2024 01:46:00 uur	13	9735.659	99845.15	9055.969	228273.6	9632.231	13722.75	9533.189	12282.51	11161.13	218384.2	13334	17454.56	12960.07	15169.3	32692.86	49330.83
1-10-2024 02:46:00 uur	14	9335.299	103425.9	9812.067	225911.3	10346.22	14161.92	9047.974	12823.89	11214	216864.5	12921.58	17743.56	14628.25	15008.49	33564.44	48816.09
1-10-2024 03:46:00 uur	15	9335.621	103598.7	10579.19	230885.5	10343.52	13661.36	9418.156	12440.81	11684.52	220593.2	13693.93	17298.84	15077.48	16128.97	33729.13	48788.75
1-10-2024 04:46:00 uur	16	9896.859	105480.9	10300.12	215205.1	10230.8	14812.21	9497.983	13947.91	11793.23	219550.9	15423.81	18006	15228.95	16100.34	34233.49	47846.75
1-10-2024 05:46:00 uur	17	10012.54	107244.1	10779.41	220030.7	10673.4	14067.33	9900.6	13734.03	12178.44	218960.1	15874.53	17415.87	15014.16	15913.93	34438.15	46693.9
1-10-2024 06:46:00 uur	18	11231.61	110034.6	11284.09	224423.5	10805.58	14448.28	10549.79	15305.36	12623.48	219313.3	16531.39	18305.31	15574.89	16419.78	35044.21	45694.26
1-10-2024 07:46:00 uur	19	11002.64	110184	11396.16	215071.5	11097.75	14551	10707.57	15399.5	12840.59	219792.2	16091.83	19811.19	16088.35	17973.11	36503.53	45583.36
1-10-2024 08:46:00 uur	20	11451.55	111356.7	12772.82	215254	12106.41	15754.46	10560.24	15145.51	12802.29	218535.8	16596.45	19536.76	16292.04	18010.83	37197.27	46003.58
1-10-2024 09:46:00 uur	21	12030.13	112759.4	13300.08	213972.8	13581.08	16394.5	10387.04	16061.91	13467.92	218091.3	16458.46	19828.28	17840.35	17425.22	38034.43	44454.56
1-10-2024 10:46:00 uur	22	12091	112868	13474.5	212373.2	13132.56	17011	12015.5	16249.61	13718.49	217390.4	17223.01	19211.72	17297.48	17708.1	39036	44610.67
1-10-2024 11:46:00 uur	23	11945.92	112662.1	13908.58	206168	13232.25	17530.06	11993.96	15938.56	13769.24	216383.6	17052.65	19675.53	17509.56	18729.15	39149.17	43667.25
1-10-2024 12:46:00 uur	24	13037.25	112168.1	14543.71	208132.8	14308.17	17230.88	13201.49	17025.63	14396.96	216279.6	17385.05	19420.25	17569.92	18054.36	39621.75	43749.08
1-10-2024 13:46:00 uur	25	13317.94	113571.1	14409.47	197019.8	15498.8	17939.39	13599.01	17455.33	14959.36	214426.9	18086.28	19982.65	18096.66	17637.81	40773.24	43376.57
1-10-2024 14:46:00 uur	26	14745.47	113712	15769.62	196354.9	15911.86	19114.74	14783.52	17178.13	14702.14	213208.8	18917.49	20861.97	18775.44	17882.65	42112.63	44704.81
1-10-2024 15:46:00 uur	27	16322.6	113475.2	16352.84	193791.4	16277.47	19995.29	14802.54	17961.57	15619.96	211470.6	20634.87	21784.17	34488.38	18658.15	44161.75	45632.3
1-10-2024 16:46:00 uur	28	16928.4	113510.4	16848.89	190540.5	16442.41	21548.17	16707.36	18628.17	15706.75	211974.2	20252.95	22338.25	19913.59	19812.16	45242.13	46746.2
1-10-2024 17:46:00 uur	29	18660.8	114239.8	17546.51	189187.6	17386.92	21879.6	18650.09	20294.22	17134.99	210931.7	22978.8	22460.25	20089.11	20432.53	46740.27	46574.61
1-10-2024 18:46:00 uur	30	21043.16	113740.3	19302.31	201027.2	19155.81	23074.55	19534.83	20351.6	17508.01	209488.9	22701.28	24259.64	20631.19	21079.91	47221.87	47129.41
1-10-2024 19:46:00 uur	31	22944.95	113530.2	20582.77	188937.8	19285.16	23064.17	21449.06	20508.55	18884.61	209694.3	23784.55	25178.49	22435.49	20418.73	49709.08	46995.93
1-10-2024 20:46:00 uur	32	24253.06	114001.3	21273.87	185338.4	20761.83	24388.67	22870.8	22167.19	19555.59	208610.3	24453.15	25970.7	23476.53	21683.58	52118.52	47841.86
1-10-2024 21:46:00 uur	33	26586.68	114098.1	21774.82	184900.4	21064.89	25537.58	24733.45	22495.58	20771.31	207042	25971.86	26903.8	28508.84	21696.8	53347.33	49081.36
1-10-2024 22:46:00 uur	34	28223.97	113802.9	22438.78	182300.2	21770.89	27662.28	26314.77	22143.65	21601.3	206783.7	26555.02	26913.02	23502.64	23888.37	54399.14	48842.33
1-10-2024 23:46:00 uur	35	31020.75	112861.6	24085.03	179900.3	24055.95	27288.36	28522	24195.35	23353.69	204618.8	27381.92	28193.28	44100.36	23349.56	55168.32	49901.55
2-10-2024 00:46:00 uur	36	34338.21	113518.4	25690.72	179756.2	25806.08	28677.65	30292.18	23211.45	24422.26	203920	28376.92	28830.47	36029.4	24377.64	58212.84	50392.12
2-10-2024 01:46:00 uur	37	38331.1	114328.1	28604.73	189844.3	26571.79	30041.93	30826.73	24501.64	25717.55	202446.8	30075.98	30565.26	33846.35	24711.46	60089.03	51998.72
2-10-2024 02:46:00 uur	38	39660.62	112457.5	30295.08	171669.9	28081.15	31537.05	31555.68	24127.84	27237.8	199979.8	31047.51	31610.42	27693.16	24156.99	61774.55	52902.22
2-10-2024 03:46:00 uur	39	43129.42	112901.3	31934.82	174366.9	30218.87	32040.44	35634.65	24148.93	28509.49	201789.5	32103.25	33067.36	29457.74	25375.16	63828.19	54757.39
2-10-2024 04:46:00 uur	40	45996.16	112594.9	34863.53	169002.6	31664.85	33453.34	38698.38	24352.69	30893.72	198077.8	34361.29	34041.08	30087.13	26258.15	66513.55	55146.08
2-10-2024 05:46:00 uur	41	50783.26	112997.4	37035.36	171147.9	33402.98	36805.68	41105.83	26057.04	33223.92	198037.2	35986.46	35806.69	36170.88	27696.91	68413.08	55240.67
2-10-2024 06:46:00 uur	42	53842.15	112057.1	40559.36	183563.3	35845.82	38052.22	42886.39	26402.2	35126.68	196226.3	37496.72	35300.26	32343.95	28779.86	70223.7	57170.7
2-10-2024 07:46:00 uur	43	58359.02	111610.7	42604.04	163108.7	38368.11	40056.54	46586.61	26617.76	37067.41	194929.5	38308.47	37699.45	33953.9	30569.84	72748.62	58293.63
2-10-2024 08:46:00 uur	44	60871.18	111651	45829.09	163749.9	40620.23	43379.47	46689.78	27209.76	40616.36	192652	39867.48	38188.73	33889.29	32252.07	74764.48	58642.02
2-10-2024 09:46:00 uur	45	66581.31	110436.1	49556.13	162537.1	43474.71	43866.18	50200.42	28606.85	43343.11	192334.4	41178.5	39181.86	35802.11	34252.77	76268.23	60339.14
2-10-2024 10:46:00 uur	46	69846.61	108754.2	52175.27	158683.1	44614.47	46000.74	52919.44	28698.03	45005.48	186549.4	41644.43	38809.03	36899.12	34525.52	78313.16	61631.72
2-10-2024 11:46:00 uur	47	76398.02	109826	56373.33	155145.3	48897.66	49385.97	57245.82	29842.56	50242.2	190562.8	43703.94	41143.48	38597.66	36997.84	82149.69	64072.25
2-10-2024 12:46:00 uur	48	79870.63	109219.9	60650.27	153546	51091.54	51469.01	59833.88	30206.88	51821.59	189129.3	45726.18	43605.35	42650.78	38402.03	83155.39	65387.72
2-10-2024 13:46:00 uur	49	85729.65	109999.2	64729.24	152653.8	55392.46	51701.46	62089.08	31410.73	54437.89	188391.3	48840.78	46680.17	42378.22	40558.84	84946.27	67471.98
2-10-2024 14:46:00 uur	50	88921.75	108186.9	68278.38	154335.6	56875.96	54904.14	64194.31	32160.19	56407.25	185178.3	50190.49	48982.64	43030.5	42353.01	86574.34	69268.41
2-10-2024 15:46:00 uur	51	94560.06	108348.6	72207.3	157885.9	60297.04	56954.38	68722.33	33672.51	60144.67	184659.8	53105.98	51164.28	46527.93	43821.43	89208.24	71969.5
2-10-2024 16:46:00 uur	52	99724.7	107435.5	75724.91	157181.4	63278.17	58852.22	71665.41	35838.02	63081.44	183386.5	54886.42	52740.82	47794.2	44990	90495.47	74594.89
2-10-2024 17:46:00 uur	53	104185.1	107375.3	78488.03	156785.5	67419.56	60190.78	74255.79	37177.61	66470.21	181717	57366.02	53756.59	48543.08	47772.98	92777.44	74813.73
2-10-2024 18:46:00 uur	54	103822.4	104052.6	79505.73	146104.5	67443.8	60103.02	75028.39	37678.24	67748.99	176279.3	57494.91	54673.82	48851.55	47176.03	92184.79	74807.8
2-10-2024 19:46:00 uur	55	109713.6	104451.6	82949.05	151543.5	71895.41	61801.37	78983.05	40148.1	71796.05	176258.9	60309.1	57195.2	51398.98	49368.88	95523.73	78321.09
2-10-2024 20:46:00 uur	56	109922	103327.5	84767.34	143689.5	71373.57	63003.93	80034.47	39040.32	73302.83	170345.1	61077.64	57024.07	53037.11	51212.12	94944.82	79372.06
2-10-2024 21:46:00 uur	57	114599.9	104051.6	89014.8	144319.3	75033.88	64200.37	83490.63	40822.63	75657.73	173253.5	64461.58	60421.29	56321.56	53273.37	97848.19	81898.92
2-10-2024 22:46:00 uur	58	114855.1	103402	89651.09	140215.8	75620.71	65207.43	84081.27	41129.56	78094.12	167014	64773.54	60721.2	74285.84	52955.09	98106.56	82355.38
2-10-2024 23:46:00 uur	59	118526.7	103964.6	93507.03	138775.9	79035.6	68269.67	84917.38	42068.65	81445.82	169442.1	67049.19	62494.67	76645.76	55489.18	100858.8	83925.35
3-10-2024 00:46:00 uur	60	116493.5	102459.6	92783.37	136110.8	78525.49	70142.77	83749.2	42508.09	81648.22	162679.7	67062.21	64031.89	77545.13	56458.06	100401.1	84773.98
3-10-2024 01:46:00 uur	61	119960.6	102666.8	96747.24	139446.8	81864.04	71357.39	89307.93	45457.55	84342.48	166119.6	70536.62	66507.55	73050.65	59344.21	103361.3	88311.51
3-10-2024 02:46:00 uur	62	116994.6	102005.1	96365.59	137557.9	81474.84	71394.79	89478.55	45509.27	84805.45	161120	70726.45	66555.13	64304.83	58914.06	101713.9	88674.66
3-10-2024 03:46:00 uur	63	118610.3	102738.4	98293.03	135630	84261.23	73456.94	93087.4	46870.52	87163.76	162119	73179.29	68782.88	67912.52	60282.53	104360.3	92278.35
3-10-2024 04:46:00 uur	64	116372.4	101295.4	100511.6	131790.6	83457.68	73715.05	93806.35	47781.5	87162.98	157490	73753.29	69563.66	67335.48	61166.75	103396.3	93129.5
3-10-2024 05:46:00 uur	65	117669.6	100620.1	99885.77	131951.8	85670.59	76264.8	95176.56	48516.06	88698.91	158074	75670.62	71015.77	70881.84	63067.9	105002.8	95217.84
3-10-2024 06:46:00 uur	66	114164.4	100035.4	98229.34	127681.5	84716.15	76074.91	92926.77	48093	86979.66	152384.5	73849.17	70605.02	71195.93	62297.94	106604.7	93439.97
3-10-2024 07:46:00 uur	67	114709.3	100903.3	99754.35	128613.9	86855.6	78282.27	95522.24	49589.47	90153.01	154186.5	76119.86	72269.66	74669.37	63795.95	108552.3	94911.41
3-10-2024 08:46:00 uur	68	111779.7	99756.43	98174.01	126013.4	85366.17	77536.49	96787.54	50539.2	88403.27	150664.1	76022.95	71832.99	72344.33	63979.07	105469.7	94973.45
3-10-2024 09:46:00 uur	69	112297.2	99649.71	99374.25	125029	88443.05	78986.27	100754.1	52234.91	89875.95	151917.7	78827.77	73277.94	77531.08	66121.5	110268.2	96105.41
3-10-2024 10:46:00 uur	70	115176.2	101756.9	105958.4	128741.4	93013.82	83074.79	105751.6	53793.59	95403.85	155326.9	81688.59	76778.59	77183.4	70401.85	111639.8	98694.49
3-10-2024 11:46:00 uur	71	110114.7	101294.8	102398.4	123485.3	90798.91	82800.55	101067.8	53690.11	92858.94	150961.3	80801.27	76936.7	77379.55	69115.15	110987.3	98057.49
3-10-2024 12:46:00 uur	72	106093.8	98247.45	99539.32	119294.5	87389.56	81818.65	104225.7	53158.86	90566.79	145620.2	79803.76	75110.54	76863.19	68390.96	106268.1	98331.34
3-10-2024 13:46:00 uur	73	105171.6	99454.78	98959.13	120330.4	87944.23	83797.81	104068.8	54523.58	92366.7	145950.9	81268.88	76319.36	79993.34	69767.81	110052.9	98980.27
3-10-2024 14:46:00 uur	74	102078	97422.16	97281.47	114248.5	85484.04	82273.04	103455.9	54318.21	90229.23	139064.3	80426.9	74725.72	78305.16	68587.37	105793.3	97574.66
3-10-2024 15:46:00 uur	75	101925.9	97859.21	100235.4	116055.1	86167.47	83297.45	105763.6	55356.09	91693.2	140092.4	81905.7	77147.09	81981.91	69859.96	106494.6	99143.34
3-10-2024 16:46:00 uur	76	98649.1	95310.03	94802.82	108758.4	83929.09	82679.78	106501.5	54767.96	88104.91	134292.8	80752.13	76384.03	81500.5	68178.63	104249.2	99427.57
3-10-2024 17:46:00 uur	77	98712.09	96404.09	96170.15	109808.6	84787.34	84907.27	105257.2	56156.04	90108.4	137235.9	81542.34	78253	84439.71	70354.65	105809.7	99948.77
3-10-2024 18:46:00 uur	78	95754.31	95757.15	93387.62	107553.7	81004.51	83474.76	104376.5	55633.23	88728.25	129217.7	80302.58	76503.06	82347.26	69308.77	103581.4	97659.06
3-10-2024 19:46:00 uur	79	96395.25	96758.46	101552.9	110122.9	84244.91	85613.07	105665.2	57178.96	90748.88	133065	81714.7	79145.6	85461.66	70953.74	106306.9	99411.06
3-10-2024 20:46:00 uur	80	93643.34	93880.31	91390.07	107611.9	82010.48	85984.16	105530.1	57036.2	89054.13	126794.8	80481.13	77923.83	85132.69	69926.95	106970.5	98887.09
3-10-2024 21:46:00 uur	81	94941.41	94654.59	95214.22	105243.2	83921.49	87389.45	106263.9	58743.25	89281.63	129206.4	81626.11	79311.26	86876.37	72307.51	104189.3	99041.98
3-10-2024 22:46:00 uur	82	91815.26	92278.35	91211.27	99857.15	81149.4	85747.38	105297.9	58532.79	86990.76	121828.1	80561.41	78864.02	86163.02	70979.41	101402.2	97892.87
3-10-2024 23:46:00 uur	83	94130.69	93986.19	96594.94	100575.2	82290.51	88052.76	107915.9	59986.89	88552.16	124518.4	81208.79	80576.16	89501.7	72187.38	107218.6	100133.6
4-10-2024 00:46:00 uur	84	90009.48	92273.52	90951.79	97065	81215.43	86794.28	107048.5	59563.51	89581.07	121473.8	83177.24	79409.59	88969.15	70856.76	102223.6	100101.5
4-10-2024 01:46:00 uur	85	91199.59	92553.95	95621.35	98219.98	82355.51	90708.9	107248.9	60952.1	88610	121822.9	80208.24	80943.84	89750.4	73123.31	101651.1	98515.81
4-10-2024 02:46:00 uur	86	87567.8	91523.03	87614.73	93010.34	80049.37	87470.63	108181.5	61027.54	85800.32	115557.4	78746.41	78968.35	91185.99	72930.97	102910.8	98670.84
4-10-2024 03:46:00 uur	87	88444.93	90721.47	88589.62	96706.24	81243.48	89295.41	109415	62703.78	87203.16	118172.1	82032.59	80336.76	91695.26	73599.95	105122.6	100049.4
4-10-2024 04:46:00 uur	88	87122.43	90541.38	90607.85	91868.97	78715.2	89448.56	108717	62925.33	85954.63	115707.2	78475.91	79907.7	91168.13	72016.32	104371.1	99839.02
4-10-2024 05:46:00 uur	89	87580.12	90601.73	91081.27	92147.46	80053.62	91164.97	109851	63811.94	87474.43	113005.2	79573.95	79878.36	93398.96	74746.8	99247.8	100834.1
4-10-2024 06:46:00 uur	90	84589.63	89469.52	82308.24	87534.07	76780.59	89498.99	108350.4	63333.75	83931.41	113131.8	77508.63	78595.65	93100.23	71283.04	96031.63	97565.05
4-10-2024 07:46:00 uur	91	85865.57	89045.88	83468.12	89264.48	78766.59	91910.81	119641.3	64909.07	87227.27	109706.9	81025.99	79482.58	94632.35	72730.24	96369.52	98361.71
4-10-2024 08:46:00 uur	92	83198.08	88449.18	80625.04	83189.82	74497.59	88193.65	109933.1	63986.1	82895.66	102795.1	78939.78	76633.51	94340.77	70919.5	96065.63	99812.2
4-10-2024 09:46:00 uur	93	83338.58	88281.47	87344.63	85668.46	77629.22	90566.66	110444.7	65652.73	84056.57	105537.8	81322.85	78412.91	95511.79	71207.73	96379.96	97499.15
4-10-2024 10:46:00 uur	94	80170.34	87238.43	83646.34	81333.24	73159.75	87672.57	108478.8	64388.72	82368.02	100216	78348.88	74829.09	94494.35	69016.8	93384.65	94537.63
4-10-2024 11:46:00 uur	95	81591.8	87284.85	84242.85	81954.31	73921.2	89949.06	113782	66605.76	83524.35	102574.9	79130.91	75750.7	96649.04	69824.69	91707.51	96927.21
4-10-2024 12:46:00 uur	96	73933.38	85949.46	71560.24	78218.24	67644.27	74777.56	113944.8	58070.27	75582.48	109746.1	87914.84	67827.85	107433.1	66711.89	85611.33	113905.6
4-10-2024 13:46:00 uur	97	68041.87	85476.82	73465.52	73898.12	62792.5	77341.76	109826.5	55521.42	70128.97	89434.31	87253.26	62639.04	106346.6	61332.98	86738.25	106288.8
4-10-2024 14:46:00 uur	98	58861.64	81300.61	59883.14	67212.64	55931.19	63596.83	102426.7	48903.27	63798.08	86025.94	77415.98	54821.36	98566.82	53655.29	80546.9	95177.47
4-10-2024 15:46:00 uur	99	65878.29	87245.78	64695.64	74106.2	58828.11	66338.02	106321.3	52101.75	68921.83	85579.99	80780.84	59439.19	104288.6	55937.45	80410.39	98307.54
4-10-2024 16:46:00 uur	100	64469.32	88186.74	62695.14	74133.85	58146.48	65804.91	106418.8	49318.71	65686.58	93303.91	75799.45	56750.48	100547.1	55505.04	80021.57	86949.3
4-10-2024 17:46:00 uur	101	57038.19	83874.8	62022.73	70059.01	53016.86	59096.8	99508.04	45352.13	59292.18	88866.44	72779.89	53508.98	94031.13	51907.41	76683.8	69936.04
4-10-2024 18:46:00 uur	102	51622.09	80371.45	51402.72	63702.9	48809.38	55553.01	91353.84	41791.32	55062.32	87424.65	69273.7	51148.86	90415.71	49070.07	73297.22	66075.27
4-10-2024 19:46:00 uur	103	48234.6	81080.15	50398.89	63265.98	46875.61	54608.95	90135.66	41553.32	53063.23	82599.89	66013.24	49863.32	81973.52	49155.64	73099.72	64777.53
4-10-2024 20:46:00 uur	104	33994.98	77452.93	47250.63	58094.26	43023.93	51785.61	84856.91	38282.61	49832.24	66987.29	61225.43	46935.06	78134.03	45344.07	67917.55	62846.47
4-10-2024 21:46:00 uur	105	30687.45	71653.93	46573.07	54210.39	41357.62	51781.16	79818.34	36958.82	48364.4	67511.51	60214.51	45450.39	77772.43	44930.94	64686.88	61652.1
4-10-2024 22:46:00 uur	106	29298.99	61006	42645.04	51964.41	39465.38	47317.69	76357.66	35865.11	45035.53	63882.87	58734.03	44355.19	76792.2	42571.54	59935.31	59450.73
4-10-2024 23:46:00 uur	107	28870.06	57586.54	41916.67	50402.31	39171.99	48956.33	74485.09	34457.82	45079.64	65353.93	58428.97	43392.82	70176.04	41973.16	51665.55	56452.97
5-10-2024 00:46:00 uur	108	25185.13	53201.8	37351.64	46167.75	35878.13	44283.49	69975.57	32981.09	42268.15	59760.43	56409.96	42185.23	67980.67	39680.93	47281.71	50670.1
5-10-2024 01:46:00 uur	109	24117.98	53062.45	34878.3	45866.68	36623.46	46183.41	71230.1	32722	42916.64	60506.02	56220.52	41627.86	68245.3	41713.36	46051.42	47121.61
5-10-2024 02:46:00 uur	110	20843.27	47508.17	28806.55	40369.2	32488.97	39661.79	63161.78	30537.72	38321.23	54299.32	52674.22	38788.53	64034.2	37703.89	43232.39	43890.68
5-10-2024 03:46:00 uur	111	20472.89	43129.55	26790.31	36448.27	32356.4	39423.59	63899.76	28743.04	37419.47	52633.85	51437.41	37976.78	60066.39	36851.46	42143.64	43038.57
5-10-2024 04:46:00 uur	112	19145.43	33471.79	26390.4	33138.55	30004.02	36515.52	60773.48	27310.92	35573.39	50283.34	49171.76	36457.75	57393.86	34145.93	39546.69	42444.38
5-10-2024 05:46:00 uur	113	18328.66	31104.38	23933.82	32276.7	28747.16	34906.02	58115.21	25796.66	34142	48994.19	47983.25	36310.86	55435.53	32873.92	36644.68	43043.53
5-10-2024 06:46:00 uur	114	17733.18	27850.24	21367.17	30481.76	27953.41	34001.81	56183.18	24845.13	31513.83	45941.67	45345.75	33949.13	51934.69	29753.13	33546.39	41712.98
5-10-2024 07:46:00 uur	115	17237.78	28937.45	20818.44	29982.42	28203.92	32123.75	52039.02	24239.85	32035.03	44980.01	44892.51	34098.21	53163.36	28241.7	32583.5	41850.64
5-10-2024 08:46:00 uur	116	16308.03	27967.85	18906.34	28530.9	24963.45	28401.87	48430.88	22066.66	30284.64	41028.06	42619.7	30702.54	47807.29	25746.5	30422.76	41185.85
5-10-2024 09:46:00 uur	117	16053.53	28377.18	18425.12	27727.99	24683.86	26127.13	49850.81	20093.42	29201.95	39128.08	41727.36	29237.22	47333.88	25312.48	29685.36	41932.53
5-10-2024 10:46:00 uur	118	15382.8	26054.01	17498.08	26737.82	23725.1	24092.51	45661.12	18916.53	27096.85	36559.89	39936.73	27431.5	44782.77	24289.82	28859.68	41648.75
5-10-2024 11:46:00 uur	119	15408.53	26492.34	16746.76	25854.37	24118.88	24037.31	43308.8	17648.45	26517.81	33044.54	39389.87	26397.75	44467.14	23771.01	28677.78	41818.66
5-10-2024 12:46:00 uur	120	14447.51	25411.97	16141.67	24326.57	22283.96	22624.61	40029.39	15960.48	25381.35	29602.69	37882.45	25377.99	42228.3	22409.82	27597.22	41642.69
5-10-2024 13:46:00 uur	121	15140.16	26080.25	16411.78	23407.73	23182.95	23381.61	42089.73	15804.57	25414.49	28833.83	37616.98	24744.92	53546.83	22660.72	28386.72	41900.75
5-10-2024 14:46:00 uur	122	13528.4	26046.4	15196.9	22158.61	21852.65	22141.91	38707.67	14630.76	24772.46	26789.47	35233.97	24012.49	38785.62	21108.54	27411.13	40379.52
5-10-2024 15:46:00 uur	123	13817.66	25395.14	15374.74	21778.3	21451.77	21866.32	38151.2	14761.01	23756.18	26262.79	34316.8	24087.48	37448.23	20813.87	27312.67	41253.55
5-10-2024 16:46:00 uur	124	13079.75	25810.01	14613.74	21399.8	20817.99	21474.34	36894.09	14272.57	22466.31	25378.77	32903.9	22792.77	35454.04	20279.97	26981.43	40858.16
5-10-2024 17:46:00 uur	125	13088.58	24394.34	14606.78	21247.63	20641.64	21826.92	34957.48	14732	22384.22	24675.67	31793.29	21897.85	35145.44	19763.35	27130.96	40470.31
5-10-2024 18:46:00 uur	126	12718.21	24979.76	14308.3	21102.22	19706.67	21025.36	34335.18	13823.72	21569.19	23737.41	30640.38	22111.34	34609.61	19362.22	26556.44	40514.22
5-10-2024 19:46:00 uur	127	13227.41	24516.02	14730.71	21273.1	20388.49	21542.56	34533.13	14114.73	21806.35	23744.12	30878.25	22104.45	35227.78	19438.11	27225.49	40989.38
5-10-2024 20:46:00 uur	128	12080.49	24176.14	13887.82	20794.52	18793.5	20362.05	32028.52	13506.93	20845.65	22875.7	28949.05	21093.58	32727.62	18369.79	26106.88	40481.14
5-10-2024 21:46:00 uur	129	12557.07	24857.57	13993.57	20858.17	18769.45	21049.41	31643.24	13682.13	20630.03	22832.69	28802.94	20646.28	32827.04	18508.88	26146.86	40938.37
5-10-2024 22:46:00 uur	130	11946.05	23960.71	13487.65	20642.09	17842.15	20135.47	30342.22	13390.42	20142.3	22677.68	27923.3	20844.49	32337.89	17717.64	25743.4	40585.54
5-10-2024 23:46:00 uur	131	12044.51	22547.04	13598.62	20782.08	17989.17	20323.04	29386.88	13424.91	20096.58	22495.58	27448.78	20288.93	31716.17	17857.95	25833.8	40782.39
6-10-2024 00:46:00 uur	132	11796.13	23814.73	13427.75	20465.99	17533.1	19998.12	28510.13	12971.55	19903.66	22523.05	26885.8	20076.98	29964.3	17347.59	25313.77	40258.88
6-10-2024 01:46:00 uur	133	12079.14	24191.74	13682.71	20885.89	18161.33	20608.24	28542.44	13303.62	20316.14	22790.58	27132.77	20036.23	30401.03	17704.49	25962.96	40524.4
6-10-2024 02:46:00 uur	134	11383.07	22286.8	13079.1	20554.78	17243.71	20129.79	27236.38	13218.06	19546.95	22190.46	26081.99	19303.47	29702.12	16990.75	25124.91	40662
6-10-2024 03:46:00 uur	135	11793.23	23538.88	13363.72	20567.49	17458.75	20350.06	26935.78	13024.88	19504.53	22155.84	25935.1	19016.21	29747.77	17215.85	25181.78	40465.47
6-10-2024 04:46:00 uur	136	11496.24	21861.74	13068.66	20353.67	16890.87	19608.08	26164.65	12858	19201.53	21991.93	25228.91	19255.31	29767.96	16735.08	24722.1	40742.87
6-10-2024 05:46:00 uur	137	11573.35	22774.4	12963.3	20597.66	17193.74	20509.26	25223.43	13398.22	19519.42	22068.53	25431.13	18324.21	28547.4	16825.68	25103.5	40119.14
6-10-2024 06:46:00 uur	138	11060.86	22753.38	13059.57	20418.73	16577.88	19558.49	25420.68	12929.06	18927.42	21901.2	24789.16	18844.57	27839.28	16593.23	24502.28	40407.82
6-10-2024 07:46:00 uur	139	11644.86	23248.72	13301.69	20651.25	17220.95	20659.44	25197.45	13584.44	19589.19	22350.24	25194.03	18416.03	31815.92	17040.98	25188.42	40306.07
6-10-2024 08:46:00 uur	140	10854.59	21872.83	12716.59	20242.83	16542.68	19618.14	24684.31	12844.59	18473.93	21807	24323.99	17974.08	28312.31	16067.71	24442.19	39802.16
6-10-2024 09:46:00 uur	141	11293.51	22555.62	12905.2	20229.67	16611.03	19933.13	24966.93	13030.68	18410.48	21997.15	24462.43	18032.24	29324.85	16048.95	24635.82	39780.5
6-10-2024 10:46:00 uur	142	11006.89	22354.3	12530.83	20104.39	16327.83	19792.43	24540.97	12819.38	18458.26	21720.01	24112.37	17887.87	27382.18	16051.79	24075.29	40342.25
6-10-2024 11:46:00 uur	143	10967.56	21878.63	12619.36	20132.5	16307.71	19865.49	24347.14	13049.96	18732.05	21706.66	24138.1	17695.46	27524.55	16064.75	24386.02	40701.79
6-10-2024 12:46:00 uur	144	10581.51	21857.74	12532.12	20033.65	16181.39	19574.16	23719.74	12802.87	18201.31	21763.79	23752.38	18007.8	31298.98	15990.27	24054.47	39741.87
6-10-2024 13:46:00 uur	145	10991.93	22393.32	13000.89	20261.14	16587.88	19614.27	24400.53	13172.08	18779.76	21902.88	24081.68	18454.46	29057.96	16231.49	24275.44	40814.31
6-10-2024 14:46:00 uur	146	10618.72	21690.29	12368.2	19995.61	15955.58	19602.54	23589.95	12772.37	17870.91	21424.56	23585.11	17542.19	26612.34	15876.08	23719.88	40240.24
6-10-2024 15:46:00 uur	147	10533.99	21232.6	12353.83	19944.15	16264.7	19758.96	23842.26	12735.1	17976.6	21516.06	23544.1	17616.15	27990.62	15852.15	23776.81	40251.59
6-10-2024 16:46:00 uur	148	10402.07	21032.71	12108.41	20155	15814.56	19343.71	23129.3	12859.93	18227.81	21410.83	23262.64	17316.31	26401.3	15693.27	23576.28	40391.71
6-10-2024 17:46:00 uur	149	10575.52	21473.24	12269.87	20014.76	16150.83	19834.54	23427.84	12984.57	17973.18	21317.85	23518.24	17611.44	27379.4	15702.36	23868.38	40256.75
6-10-2024 18:46:00 uur	150	10041.88	20919.94	12185.85	19855.49	15618.41	19152.78	22763.88	12758.64	17920.88	21235.7	22851.32	17460.1	26028.6	15393.18	23506.9	39749.8
6-10-2024 19:46:00 uur	151	10343.71	20849.78	12461.64	20047	16306.42	19654.63	23043.86	13129.59	18324.6	21648.31	23395.99	17873.75	27830.25	15858.6	23905.32	40240.37
6-10-2024 20:46:00 uur	152	10076.37	20859.78	11980.87	19746.78	15593.46	19463.77	22560.9	12787.59	17636.72	21048.38	22951.14	17069.16	26682.82	15395.76	23307.39	40190.65
6-10-2024 21:46:00 uur	153	10194.18	20727.21	12005.12	19713.89	15820.17	19355.77	22796	12548.24	17770.38	21324.23	22960.68	17593.19	26632.59	15720.23	23460.34	40358.11
6-10-2024 22:46:00 uur	154	9996.74	20894.08	11871.19	19695.26	15334.57	18898.34	22351.21	12582.02	17525.23	21174.83	22646.92	17312.12	26387.31	15164.6	23072.81	40121.14
6-10-2024 23:46:00 uur	155	10033.43	21380.13	12122.34	19614.59	15666.77	19169.48	22410.28	12623.87	17686.82	21228.93	22720.69	17540.32	27026.5	15396.02	23265.87	40293.18
7-10-2024 00:46:00 uur	156	9764.288	20172.16	11968.68	19710.09	15456.37	19652.25	21652.18	12948.59	17350.1	20918.13	22629.31	16590.39	26886.9	15372.03	22937.15	39329.9
7-10-2024 01:46:00 uur	157	10088.5	21322.23	12247.95	19886.77	16063.26	19449.2	22792.32	12888.37	18004.32	21334.29	23444.93	17736.28	27477.28	15730.87	23482.46	39507.29
7-10-2024 02:46:00 uur	158	9901.503	20096.07	11700.9	19692.55	15436.06	19542.12	21195.46	12896.5	17167.75	20932.9	22544.2	16283.08	25777.26	15287.37	22978.67	39204.36
7-10-2024 03:46:00 uur	159	10006.28	20732.56	11936.32	19767.48	15776.78	19690.81	22228.63	12767.98	17646.39	20972.88	22575.47	17038.6	31897.49	15415.36	23106.67	40104.38
7-10-2024 04:46:00 uur	160	9598.96	19957.95	11375.91	19532.06	15187.29	18511.78	21472.21	12611.88	17060.13	20891.89	22256.62	17077.54	27210.4	14951.36	22423.63	40095.16
7-10-2024 05:46:00 uur	161	9475.479	19951.5	11765.83	19771.22	15512.66	18694.26	21813.19	12718.92	17625.37	20864.94	22456.57	17414.9	26859.43	15112.5	22677.61	40125.66
7-10-2024 06:46:00 uur	162	9450.268	20110.9	11712.18	19657.41	15018.29	18635.07	21266.84	12615.17	16982.69	20714.12	22348.7	17183.74	26037.05	14921.96	22293.63	39489.88
7-10-2024 07:46:00 uur	163	10133.12	20322.98	11902.2	19898.69	16051.98	19559.91	22092.97	12903.91	17769.8	21110.74	22759.83	17306.19	33805.54	15616.28	23192.75	39779.21
7-10-2024 08:46:00 uur	164	9421.059	19843.82	11441.68	19404.26	15032.35	18846.44	21361.95	12436.3	17280.14	20916.33	22070.33	16755.59	24885.1	14891.14	22248.81	39553.59
7-10-2024 09:46:00 uur	165	9965.596	19868.65	11644.28	19539.02	14997.72	18930.2	21475.82	12684.42	17213.85	20920.58	22600.88	17152.53	26761.94	15045.5	22660.98	39509.87
7-10-2024 10:46:00 uur	166	9255.601	19636.71	11414.15	19403.03	15077.48	18722.96	21218.1	12641.92	16882.36	20639.83	22007.85	16672.28	25534.29	14848.9	22085.04	39882.5
7-10-2024 11:46:00 uur	167	9611.921	20384.68	11422.41	19427.28	15228.43	18657.12	21379.1	12631.54	17140.86	20857.33	22274.16	17392.14	27568.98	15166.08	22454.25	40063.05
7-10-2024 12:46:00 uur	168	9537.252	19300.89	11258.04	19453.84	14919.83	18711.22	20879.57	12532.18	16848.25	20759.9	21934.8	16726.83	38255.98	14806.28	22208.97	39759.6
7-10-2024 13:46:00 uur	169	9564.785	19846.4	11727.91	19472.74	15409.04	19267.82	21323.91	12942.92	17520.27	20739.13	22038.03	16852.38	26080.31	15133.32	22644.08	40067.5
7-10-2024 14:46:00 uur	170	8884.772	18675.56	11752.87	19009.38	15343.73	18744.11	22277.7	12675.52	17746.21	20691.48	22336.9	18143.08	27475.35	15311.03	22496.16	41347.89
7-10-2024 15:46:00 uur	171	8791.599	18193.44	11770.28	18928.26	15336.12	18407.06	21847.68	12723.11	17203.99	20742.16	22153	18352.58	33555.73	15050.98	21561.52	41315.71
