# Supplementary material for: Protocol for dynamic high-throughput cell death screening of primary phagocytes following microplastic and nanoplastic exposure
Source: STAR Protoc. 2025 Nov 14;6(4):104204. doi: 10.1016/j.xpro.2025.104204 (PMC12664042; doi:10.1016/j.xpro.2025.104204)
Supplement: Data S1. Survival data for AnnexinV and Sytox [file mmc2.zip › Experiment3_Neutrophil_STAR_SytoxAAdvanced.txt]

Vessel Name: TS159_NeutrophilSurvival_PS_Silica_AnnexinV_SytoxA
Metric: Total Red Object Area (µm²/Image)
Cell Type: Neutrophils
Passage: 1
Notes: 
Analysis: TS159_Reanalysis_Neutrophils_Star_III

Date Time	Elapsed	Neutrophils (1) 150K / well	PS10um 10ug/ml 100 mg/ml,Neutrophils (1) 150K / well	PS200nm 1ug/ml 100 mg/ml,Neutrophils (1) 150K / well	PS10um 100ug/ml 100 mg/ml,Neutrophils (1) 150K / well	PS200nm 10ug/ml 100 mg/ml,Neutrophils (1) 150K / well	Silica1um 1ug/ml 100 mg/ml,Neutrophils (1) 150K / well	PS200nm 100ug/ml 100 mg/ml,Neutrophils (1) 150K / well	Silica1um 10ug/ml 100 mg/ml,Neutrophils (1) 150K / well	PS1um 1ug/ml 100 mg/ml,Neutrophils (1) 150K / well	Silica1um 100ug/ml 100 mg/ml,Neutrophils (1) 150K / well	PS1um 10ug/ml 100 mg/ml,Neutrophils (1) 150K / well	Silica10um 1ug/ml 100 mg/ml,Neutrophils (1) 150K / well	PS1um 100ug/ml 100 mg/ml,Neutrophils (1) 150K / well	Silica10um 10ug/ml 100 mg/ml,Neutrophils (1) 150K / well	PS10um 1ug/ml 100 mg/ml,Neutrophils (1) 150K / well	Silica10um 100ug/ml 100 mg/ml,Neutrophils (1) 150K / well
30-9-2024 12:46:00 uur	0	695.0357	1150.978	588.6428	1503.622	1821.446	1679.976	927.8105	1647.994	944.4465	1021.243	543.3775	363.6703	1167.291	621.3345	1480.409	714.0574
30-9-2024 13:46:00 uur	1	1334.876	1277.875	1465.643	5463.823	2476.182	2109.997	1271.492	2217.55	1768.121	1975.232	1109.452	1422.699	1626.07	1382.979	2382.04	1577.387
30-9-2024 14:46:00 uur	2	1501.042	5414.818	1683.006	53162.59	1906.238	2343.803	1640.643	2361.406	1614.077	28411.09	1402.581	2514.161	1956.211	2640.801	2736.167	11556.85
30-9-2024 15:46:00 uur	3	2011.922	14838.39	2187.954	103978.2	2589.216	2875.123	2118.959	2767.182	2115.284	62695.27	1828.023	4352.629	2385.199	5257.356	3851.165	21516.64
30-9-2024 16:46:00 uur	4	1965.947	19005.77	2362.631	117839	2578.706	3025.943	2257.528	2965.847	2181.506	73317.79	1971.105	4957.07	2760.219	5755.339	4432.65	24381.19
30-9-2024 17:46:00 uur	5	2209.168	25437.9	2883.183	133390.2	2810.255	3771.209	2430.723	3424.819	2489.4	86383.99	2561.49	6299.684	3809.059	6401.95	6086.125	26524.26
30-9-2024 18:46:00 uur	6	2324.717	29708.7	2752.029	137905.7	2950.887	4091.613	2654.277	3667.524	2843.14	92338.65	3250.464	6353.139	4805.025	6837.193	7378.315	28079.53
30-9-2024 19:46:00 uur	7	2440.395	34463.88	2915.681	143639.8	3533.791	4412.016	3137.172	3665.461	2882.022	97263.16	3598.337	6617.96	5570.539	7336.982	9620.626	29531.25
30-9-2024 20:46:00 uur	8	2451.292	38560.01	3181.083	144284.2	3653.661	5047.343	2948.695	4271.771	3466.667	102024.3	3888.37	7243.228	5473.881	7398.497	11736.75	29960.95
30-9-2024 21:46:00 uur	9	2717.145	41880.95	3390.387	145045.4	3536.048	6251.582	3075.786	4913.869	3754.637	105996.8	4389.448	7645.135	6194.452	7601.417	13491.78	30052.57
30-9-2024 22:46:00 uur	10	3014.981	44946.16	3632.189	146520.6	4223.733	6250.357	3314.106	5505.735	4109.409	111135.4	4935.083	8367.897	6247.132	7917.436	14555.38	30388.9
30-9-2024 23:46:00 uur	11	3205.586	48203.97	3872.314	147923.6	4415.756	7156.759	3464.152	5762.368	4378.358	113490.1	5136.648	8775.737	6994.526	7834.063	15861.44	30639.41
1-10-2024 00:46:00 uur	12	3616.068	50246.07	4061.113	147753.3	4684.124	7277.596	3450.934	6078.451	4531.95	114779.9	5628.377	9360.446	6944.361	8340.622	16805.43	30089.26
1-10-2024 01:46:00 uur	13	3939.954	53446.24	3978.707	150064.1	4221.412	7888.871	4065.176	6869.176	5039.089	117374.6	5987.405	9562.077	7078.093	7941.617	17881.48	30551.53
1-10-2024 02:46:00 uur	14	3898.493	54908.21	4654.012	150487.6	4938.887	8306.383	3975.483	6990.335	4771.56	119079.6	6101.664	9580.325	7855.019	7745.596	18967.21	30140.27
1-10-2024 03:46:00 uur	15	4125.594	57295.02	4681.481	148940.6	4956.941	7854.117	4038.609	7044.112	5167.406	121392.6	6293.494	9061.579	8092.178	8035.629	19080.82	30539.47
1-10-2024 04:46:00 uur	16	4050.667	58973.32	4531.434	150226.2	4787.551	8914.563	4206.71	7785.445	5216.153	123449.2	7084.799	9909.498	8468.229	7874.557	19598.54	30138.33
1-10-2024 05:46:00 uur	17	4398.088	60677.86	4919.285	150533.9	5305.201	8264.535	4271.449	7639.396	5661.198	124316.6	7864.111	9521.647	8310.639	7841.349	19969.56	29254.88
1-10-2024 06:46:00 uur	18	4644.856	63387.66	5215.508	149827.2	5105.44	8747.172	4567.93	8855.112	5636.824	125891.9	7974.115	10107.2	8418.257	8346.36	20560.26	28780.89
1-10-2024 07:46:00 uur	19	4485.588	64781.73	5178.883	150178	5178.625	8424.188	4706.692	8270.145	5912.156	127660.6	7942.133	10803.33	8879.68	9262.113	21627.42	28825.06
1-10-2024 08:46:00 uur	20	4406.213	66646.24	5826.848	151741.5	5706.27	9012.122	4391.125	8389.821	5635.212	128460.9	8211.403	10606.47	8981.365	9509.977	21882.5	28958.47
1-10-2024 09:46:00 uur	21	4788.067	67255.39	6054.4	150561.1	6508.988	9400.038	4288.407	8693.267	6205.672	129287.7	8148.664	11017.47	9348.131	9083.89	22644.53	27731.98
1-10-2024 10:46:00 uur	22	4687.348	68897.71	6322.446	150635.2	5913.123	9506.043	5089.384	9022.503	6162.92	130485.8	8308.897	10576.48	9263.081	9336.589	23070.43	28451.33
1-10-2024 11:46:00 uur	23	4117.34	70079.64	6115.399	152074.8	5703.303	9802.524	4639.31	8884.773	6360.102	131403	8395.173	10506.2	9445.045	9994.741	23129.17	27803.62
1-10-2024 12:46:00 uur	24	4657.236	70417.59	6452.89	152159.8	5908.158	9127.606	4976.543	9596.638	6286.272	131320.7	8554.568	10617.24	9167.069	9313.569	23426.36	27554.08
1-10-2024 13:46:00 uur	25	4645.758	72259.02	6238.298	151467	6861.89	9231.55	4998.531	9898.923	6163.307	132011.3	8733.438	10828.15	9600.829	8870.91	23178.43	27491.86
1-10-2024 14:46:00 uur	26	5050.696	72511.84	6713.971	152300.6	7057.395	9820.515	5450.217	9478.897	5527.143	132465.5	8416.129	11113.87	10315.15	9339.555	23723.36	28231.58
1-10-2024 15:46:00 uur	27	5478.588	73533.22	6739.893	152097.2	6894.259	9350.388	5092.092	10010.6	6270.797	132493.2	9543.12	11590.7	10379.63	9612.888	24724.48	28388.91
1-10-2024 16:46:00 uur	28	5037.671	74388.81	6385.83	154790	6870.853	10313.27	5761.723	10169.42	5805.183	133629.9	9194.345	11664.4	10471.45	10114.42	25440.09	29259.21
1-10-2024 17:46:00 uur	29	5157.283	74716.7	6835.84	152972.5	6541.422	10152.2	6056.27	11034.36	6029.124	132982	10348.93	11529.64	10361.76	10379.75	25902.28	29198.98
1-10-2024 18:46:00 uur	30	6080.192	75382.26	6984.016	154580	7329.18	10586.03	6267.959	10975.1	6226.821	132917.6	10283.87	12445.26	10579.45	10914.88	26264.92	29482.63
1-10-2024 19:46:00 uur	31	6181.621	75702.6	7280.691	153709.3	6861.761	10086.63	6042.665	11046.68	6171.368	133291	10627.94	13023.97	10904.69	10424.76	27130.9	29024.69
1-10-2024 20:46:00 uur	32	6467.011	76311.3	7410.619	154441.2	7527.974	10372.15	6165.242	12085.91	6114.947	133123.5	11122.31	13183.11	11513.19	11039.84	28296.19	29235.35
1-10-2024 21:46:00 uur	33	6837.967	76955.34	7012.129	154272.6	7353.167	10374.21	6064.781	12411.79	6326.186	133440.2	11156.23	13018.23	11072.47	10661.21	28490.53	29941.28
1-10-2024 22:46:00 uur	34	7104.401	77508.45	6928.691	155527.8	7057.911	11251.98	6538.649	12199.91	6793.412	132658.6	11244.25	12771.21	10899.92	11406.22	28629.94	29936.7
1-10-2024 23:46:00 uur	35	7561.697	77574.99	7184.68	156538.8	7819.232	10995.48	6897.999	13405.83	6570.954	132319.2	11293.83	13371.78	11796.78	11130.76	28487.44	30131.37
2-10-2024 00:46:00 uur	36	8206.181	79288.37	7710.518	154965.8	8297.162	11131.66	6963.898	12590.47	6831.52	132846.9	11445.94	13515.89	11878.8	11576	29376.43	30268.91
2-10-2024 01:46:00 uur	37	8697.909	78113.41	8496.601	155431.8	8358.806	11712.95	6933.334	13403.05	7039.985	131370.3	12114.86	13812.31	12048.25	11642.8	30713.56	31176.27
2-10-2024 02:46:00 uur	38	8337.398	79207.31	8631.43	157121	8377.698	12087.2	6762.912	12773.27	7548.221	131510.6	12086.81	13736.22	12764.44	10795.59	31146.1	31278.22
2-10-2024 03:46:00 uur	39	8807.525	79187.97	8701.842	157830.6	8717.317	12030.59	7794.988	12782.69	7614.571	131744.7	12066.69	13997.24	13451.93	11241.34	31603.01	31569.74
2-10-2024 04:46:00 uur	40	10068.51	79977.6	9296.095	155759.1	8096.241	12612.14	8470.421	12351.38	7908.861	129860.6	12879.34	14435.97	13775.11	11035.59	32564.87	31704.12
2-10-2024 05:46:00 uur	41	10447.07	79987.14	9893.185	157807.1	8478.481	14167.79	8838.605	13283.25	8323.793	129339.5	13436.71	14457.63	13876.47	11603.66	32588.14	31516.54
2-10-2024 06:46:00 uur	42	11060.35	79778.09	10778.7	157858.1	9113.034	14482.52	9052.101	13252.36	8454.817	128366	13168.54	14471.75	14495.61	11453.81	33276.54	32281.79
2-10-2024 07:46:00 uur	43	12241.76	79669.38	11188.47	157541.8	9351.935	14994.24	10054.77	13282.09	8859.562	128584.6	13407.37	14981.41	14923.18	12165.48	34670.41	32131.04
2-10-2024 08:46:00 uur	44	12826.79	79869.98	11763.18	157958.7	10472.99	16928.01	10205.33	13177.31	9965.79	126312.8	13862.09	14673.84	14790.42	11755.19	35203.54	31943.14
2-10-2024 09:46:00 uur	45	14042.57	79702.33	12518.45	157479.7	11079.88	16161.4	10751.87	14041.48	10393.23	126580.2	13644.6	14804.86	15771.68	12974.65	35761.68	32618.38
2-10-2024 10:46:00 uur	46	13879.63	78005.98	12613.42	155917.3	10836.54	16985.53	11070.02	13835.98	10580.74	121013.4	13714.11	14202.48	16353.55	12304.89	36690.01	32433.07
2-10-2024 11:46:00 uur	47	16250.32	79782.73	13906.71	157274.2	11996.35	18419.77	12437.01	14090.42	12447.13	125342.6	14152.19	15310.9	17123.78	12972	38290.61	33119.33
2-10-2024 12:46:00 uur	48	17086.63	80297.87	14723.68	157236.2	12726.72	19027.69	13103.8	13844.88	12887.53	124042.4	14516.76	16900.99	17578.1	13270.09	39603.24	33246.17
2-10-2024 13:46:00 uur	49	18635.39	79864.44	15818.82	157092.4	13713.59	19292.9	13773.82	14305.72	13543.04	122501.2	15740.47	18181.38	18265.92	14250.97	40238.24	34068.04
2-10-2024 14:46:00 uur	50	19543.54	79119.37	16711.1	156281	14253.1	20487.47	13607.91	14529.85	13916.64	121530.9	15996.91	19254.34	18656.48	14544.1	40955.46	34967.54
2-10-2024 15:46:00 uur	51	20574.19	79036.63	17250.03	156024.4	14924.86	21013.56	15663.61	15266.86	14302.94	120456.2	16521.01	19953.57	20418.34	14350.47	41617.35	35084.96
2-10-2024 16:46:00 uur	52	22172.21	79569.3	18714.57	156040.4	15775.36	21609.23	16605.87	16418.68	15682.12	119207	16946.71	20355.02	20664.46	14677.64	42750.02	36741.91
2-10-2024 17:46:00 uur	53	24146.93	78314.71	19627.55	155167.7	17332.11	22504.74	17836.48	16725.03	16756.04	118090.4	18181.58	20742.81	21094.87	15705.78	43953.74	36606.25
2-10-2024 18:46:00 uur	54	23339.44	75589.12	19887.54	151465	17047.11	21682.1	17778.57	17021.25	16646.55	110717.7	18012.12	21407.09	21424.11	15393.89	43728.51	35989.75
2-10-2024 19:46:00 uur	55	25698.33	76684.9	21321.97	152200.3	18485.41	23154.19	19453.52	18057.52	18489.54	112464.5	18736.3	22791.68	22686.96	16105.82	45696.33	36781.38
2-10-2024 20:46:00 uur	56	25464.98	76756.02	21845.81	149888.6	18676.46	23077.97	20024.24	17338.04	18628.75	108234.3	19018.66	22627.58	23386.13	16901.06	45304.54	36897.05
2-10-2024 21:46:00 uur	57	28248.09	77007.37	23637.47	153574.1	20730.17	24060.08	22468.95	18365.73	20258.82	109629.4	20323.49	24086.19	24979.95	17942.74	47619.52	37957.37
2-10-2024 22:46:00 uur	58	28388.91	76112.57	24911.73	148492.2	21578.8	24363.84	22725.84	17866.85	20730.94	104084.2	20539.95	24097.67	26050.72	18096.33	48033.36	37467.96
2-10-2024 23:46:00 uur	59	31017.59	77047.15	26520.33	150011	23006.21	26148.08	23814.02	18166.81	22814.38	105499.6	21611.94	25418.87	27571.1	19111.77	50303.53	38495.39
3-10-2024 00:46:00 uur	60	30749.29	74763.77	27166.42	149502.4	23195.65	27247.73	23257.29	18511.85	23245.43	101425.8	21296.05	26406.52	28202.43	19521.35	51310.97	38228.83
3-10-2024 01:46:00 uur	61	33754.4	76289.18	28926.87	148364.5	25072.48	27885.51	26536.32	20131.02	24912.51	102618.5	23346.08	27818.71	29654.41	21029.42	52548.86	40007.08
3-10-2024 02:46:00 uur	62	33070.65	75264.27	30001.83	145694.9	24746.98	29123.34	27512.62	20297.51	25663.51	98122.94	23441.71	28031.63	30693.58	20928.9	52507.72	39936.93
3-10-2024 03:46:00 uur	63	37034.14	74642.6	32218.35	144607.3	27880.8	29997.96	29271.26	21567.58	27181.84	98761.75	24981.56	29693.74	31853.26	22216.13	54528.42	41512.96
3-10-2024 04:46:00 uur	64	36740.5	74818.84	33054.27	142993.3	28132.92	30126.66	29977.84	21960.85	28314.18	94807.54	25927.43	30326.49	33368.42	22637.12	55208.04	41644.75
3-10-2024 05:46:00 uur	65	39076.04	73991.68	35219.72	142819.5	30443.2	31589.08	32105.38	22280.22	30412.12	94799.74	27191.05	31993.44	35429.41	23955.23	56982.87	42851.51
3-10-2024 06:46:00 uur	66	38176.61	73767.35	35280.27	142897.3	30887.53	32238.91	30903.91	21854.65	30421.08	89973.05	26328.24	31722.43	36422.54	24138.87	58439.16	41639.6
3-10-2024 07:46:00 uur	67	40986.93	73546.56	37802.36	141144.7	32632.12	34377.8	33356.43	23128.2	33054.01	91736.91	27944.9	34132.77	38707.67	25887.91	60386.21	42499.38
3-10-2024 08:46:00 uur	68	40174.02	72394.81	37824.93	137602	33543.04	33884.39	34958.64	23736.25	32616.97	85981.96	28677.72	33954.23	39698.93	26471.71	59760.24	43043.34
3-10-2024 09:46:00 uur	69	43748.3	73229.97	40972.74	137796.1	36257.79	35829.19	38351.54	25007.23	34916.02	86703.24	30570.61	36374.96	42561.67	28368.21	63694.97	43631.21
3-10-2024 10:46:00 uur	70	49610.68	76761.82	47119.99	140391.9	41122.14	39596.98	43044.76	26367.96	39976.32	89935.32	33928.24	39425.98	45458.27	31598.75	68799.05	45416.55
3-10-2024 11:46:00 uur	71	46817.9	75146.52	47555.81	136734.9	41076.36	40692.51	41383.35	26116.42	39874.96	86274.06	33403.37	39735.36	46221.65	31732.55	68734.13	45183.19
3-10-2024 12:46:00 uur	72	41833.49	72735.59	46464.36	134328.1	39953.43	39830.66	42668.9	26189.16	39273.61	81452.34	33713.33	39263.49	46748.58	31553.16	65925.09	45004.52
3-10-2024 13:46:00 uur	73	44900.77	72869.77	49820.11	134050.2	42596.94	41871.28	45542.28	27333.62	41757.4	80976.85	35424.13	40989.76	48801.39	33185.55	69176.66	45675.31
3-10-2024 14:46:00 uur	74	44737.25	71850.91	50462.34	129195	42096.77	41545.71	45999.64	27246.64	41256.45	76090.91	34676.15	40829.14	49638.21	32414.95	68528.05	44359
3-10-2024 15:46:00 uur	75	41533.91	70739.02	54614.95	129949.4	45294.93	42934.3	48791.97	28003.13	43731.09	76428.84	37505.82	42912.31	52779.96	34712.13	70592.59	46586.48
3-10-2024 16:46:00 uur	76	37816.29	69468.82	47523.06	126252.8	44455.53	43070.94	48792.23	28494.79	43788.03	72147.41	36840.5	42699.85	53915.86	34328.6	68179.21	46669.21
3-10-2024 17:46:00 uur	77	40908.39	69794.38	57158.45	129819.7	47828.64	45561.05	52895.39	29107.35	47672.01	72224.33	39076.17	45007.22	56611.27	36819.36	71475.13	47362.05
3-10-2024 18:46:00 uur	78	36571.36	70306.68	49360.75	127583.3	47456.58	45381.47	52910.79	28840.66	47512.94	69734.09	37874.9	44195.41	57994.5	36819.68	69494.74	46748.14
3-10-2024 19:46:00 uur	79	42409.36	69755.37	53365.89	123266.5	51210.06	48191.4	57450.68	30232.8	50958.45	70050.3	41558.87	46889.08	61264.44	39607.62	74178.93	48264.97
3-10-2024 20:46:00 uur	80	39201.65	68281.73	52448.92	120004.9	50381.68	47763.19	57333	30135.04	48805.06	66509.55	40316.78	46348.36	62880.71	39042.39	73179.23	47062.67
3-10-2024 21:46:00 uur	81	34984.75	68218.02	63129.74	119590.6	54910.08	50152.25	61339.69	31743.9	52050.69	66819.76	43167.85	48765.41	66301.79	41791.39	75439.98	48484.34
3-10-2024 22:46:00 uur	82	32561.38	66986.19	53444.05	119961	52961.61	49442.91	61479.55	31410.4	51417.49	63817.55	42838.48	47900.86	66683.97	41217.57	74579.61	48158.45
3-10-2024 23:46:00 uur	83	30063.6	68105.12	55580.68	116671	56653.38	53196.13	66029.1	33418.84	55977.43	63367.67	45104.07	51024.03	71416.77	43604.32	71194.84	50662.17
4-10-2024 00:46:00 uur	84	37608.28	65664.27	52603.54	112873.8	55067.86	52063.2	66393.23	32892.81	55893.86	60828.43	44001.45	50111.82	71658.77	43036.25	70216.73	48506.52
4-10-2024 01:46:00 uur	85	34311	67507.71	55146.53	116657.6	57874.89	56510.42	69821.4	34160.37	54109.23	61913.96	45882.09	52941.88	74729.2	45958.44	75177.02	48840.59
4-10-2024 02:46:00 uur	86	35974.02	64682.17	53020.73	113448.5	55240.86	54522.23	68034.06	34666.8	52548.03	58555.17	45992.48	51619.96	76314.07	44816.75	68008.2	49231.08
4-10-2024 03:46:00 uur	87	31957.01	66207.91	55791.14	112454.4	64297.35	57724.53	73679.98	36368.44	55565.85	59680.67	50315.13	54149.27	80405.62	47380.23	67400.8	50369.1
4-10-2024 04:46:00 uur	88	33867.37	64500.39	55675.39	107273.2	57644.57	57748.96	66305.53	36192.86	51324.13	57309.34	50154.32	54115.68	81607.8	47154.68	66634.63	49910.26
4-10-2024 05:46:00 uur	89	26030.28	65143.72	57112.28	107227.8	58455.86	60909.15	71790.63	37539.61	55089.27	57334.61	52723.22	57317.14	85651.3	50278.25	76624.48	50442.22
4-10-2024 06:46:00 uur	90	42427.16	63678.39	52955.8	102673.5	54554.08	59822.33	67418.66	37469.83	52211.64	54151.98	49830.69	55969.3	86372.45	49614.36	64555.98	48037.55
4-10-2024 07:46:00 uur	91	26507.56	64419.35	63704.19	103423.6	56289.32	62106.17	83774.41	39933.38	55244.86	55020.73	55770.83	57985.73	89643.75	52001.17	72012.05	49609.13
4-10-2024 08:46:00 uur	92	25117.81	61988.94	53335.01	98833.45	54995.39	60010.36	70152.96	38694.06	48401.35	52564.34	51081.22	56560.84	89135.51	50556.87	63355.94	48839.11
4-10-2024 09:46:00 uur	93	33958.74	63136.06	62279.82	99849.85	69253.77	62806.63	72303.77	40629.25	55120.29	53258.67	51803.14	58306.66	93227.57	53163.24	65483.34	49738.36
4-10-2024 10:46:00 uur	94	31434.78	62547.47	50803.89	95603.94	52167.33	60447.28	69769.81	40025.78	47848.88	50031.09	48367.69	56063.44	91361.63	51593.46	59002.92	47726.95
4-10-2024 11:46:00 uur	95	24653.81	62986.72	66560.88	103355.9	55677.85	65627.07	73010.93	42638.79	51050.46	51500.41	50820.66	60468.24	95811.05	54931.81	60242.17	52050.88
4-10-2024 12:46:00 uur	96	25949.1	51368.42	40050.93	75779.85	48960.39	43041.08	68588.52	32198.68	42914.25	48728.39	67993.82	47923.29	113441.1	46715.25	53681.14	60035.44
4-10-2024 13:46:00 uur	97	27383.85	52274.38	50113.44	75429.73	45857.59	43611.41	70177.07	34133.61	41998.18	47034.49	68718.33	45282.36	114766.3	44963.05	44972.86	56274.68
4-10-2024 14:46:00 uur	98	25297.52	49102.96	36836.5	71153.38	41544.75	38229.09	68566.48	32599.04	48344.41	44319.79	68693.89	40804.96	109920.5	38336.96	41005.18	52721.36
4-10-2024 15:46:00 uur	99	33346.56	52454.86	42455.73	75849.95	48821.44	44829.71	74622.94	38987.25	44259.57	49165.96	84135.37	48696.93	118829.3	44261.18	45653.64	57365.43
4-10-2024 16:46:00 uur	100	30706.53	53909.73	42961.77	74642.22	50719.04	44465.52	77767.46	41164.25	47025.72	48578.61	68507.6	49079.04	117356.7	46447.33	47242.76	54152.82
4-10-2024 17:46:00 uur	101	28616.79	52369.16	38608.3	71919.91	47415.25	40521.76	73752.71	39505.16	43885.26	46438.82	80761.68	45886.48	110955	43492.83	44183.87	48945.11
4-10-2024 18:46:00 uur	102	27411.58	47948.18	30642.25	68959.48	41760.69	39484.27	73084.5	37747.49	48149.17	45106.33	73206.43	43774.68	103386.7	42213.02	41341.18	48882.95
4-10-2024 19:46:00 uur	103	27513.01	46646.89	41780.68	66875.54	41849.74	39851.94	80712.8	40406.41	46887.22	45447.17	70706.84	45561.24	107735.1	44747.3	47026.5	49133.85
4-10-2024 20:46:00 uur	104	25417.52	42612.29	30185.47	63456.65	40494.68	47713.6	72299.26	38002.18	46917.78	43562.15	68499.09	44677.02	100401.4	42870.02	35843.5	51608.61
4-10-2024 21:46:00 uur	105	24261.38	40464.5	30177.41	58640.99	41016.97	39124.98	72338.85	37535.8	37824.54	41460.41	69790.05	44203.08	93245.38	44065.42	35463.33	49015.01
4-10-2024 22:46:00 uur	106	24915.21	35866.39	29481.34	53710.16	40573.67	46478.54	76295.7	37239.19	36366.7	40354.89	66818.6	43951.61	91164.52	42989.11	32191.72	48923.19
4-10-2024 23:46:00 uur	107	25921.18	34809.56	36582.52	50396.38	42337.02	37869.93	71967.63	37788.5	37854.65	40115.79	68743.09	43571.89	89867.75	42581.72	31023.59	47950.95
5-10-2024 00:46:00 uur	108	25774.23	33637.89	33918.05	45258.5	43189.77	38631.77	77212.54	36752.29	37213.07	38721.79	75152.77	42643.5	87168.27	41819.95	30255.56	45768.61
5-10-2024 01:46:00 uur	109	25924.79	33191.36	28596.67	43330.92	44185.03	38230.45	67427.81	37466.09	38755.19	39342.54	78409.95	43762.94	86573.83	42432.38	30880.18	45832.77
5-10-2024 02:46:00 uur	110	25425.45	30440.1	24851.7	38824.77	42423.48	36176.36	72058.93	35486.09	43704.46	38506.88	73494.66	41565.77	83386.94	40554.07	29652.6	46263.5
5-10-2024 03:46:00 uur	111	25383.41	26729.44	23423.97	36503.14	43518.04	35299.94	59701.24	34932.27	36357.93	37750.9	72889.9	41392.51	76185.43	42396.99	29334.71	46978.97
5-10-2024 04:46:00 uur	112	24885.04	26475.06	21511.48	34491.15	48734.58	34075.96	64362.02	33408.27	35133.51	38495.72	70135.93	40578.38	68237.82	39703.63	28402	46849.17
5-10-2024 05:46:00 uur	113	24254.1	25347.43	20415.12	33103.47	43866.3	32714.2	60007.84	32614.26	34866.37	36607.41	67925.87	40127.46	63586.19	38961.2	27590.71	47439.3
5-10-2024 06:46:00 uur	114	23283.66	27243.99	19390.85	30904.04	42898.77	30559	59736.13	30632.45	33798.64	36584.97	60475.65	38614.68	58951.27	35124.04	26899.93	46435.92
5-10-2024 07:46:00 uur	115	22654.66	26161.49	19314.31	29863.32	43718.58	27763.97	53756.91	28862.78	34308.23	38123.15	63312.92	38692.9	56370.89	33052.4	27125.35	46511.17
5-10-2024 08:46:00 uur	116	21123.18	25430.99	18301.58	28570.16	39952.4	25377.86	56418.79	25083.06	32831.11	36400.62	56910.65	37072.83	52142.57	29823.09	26904.38	46326.36
5-10-2024 09:46:00 uur	117	19981.62	25569.44	18029.79	27854.88	38401.9	25293.78	53732.92	21701.38	32568.87	35957.05	55055.87	35896.51	49540.33	28626.78	26955.96	46817.58
5-10-2024 10:46:00 uur	118	18515.26	26126.03	17758.01	27238.13	34495.8	24544.13	55798.3	19234.8	31146.23	36186.8	52344.33	33658.65	45554.47	26615.18	26663.73	46519.42
5-10-2024 11:46:00 uur	119	17397.88	25496.44	17612.6	27045.27	31598.04	24684.12	49749.83	18843.73	30259.55	36637.07	50939.63	31752.47	45044.68	25053.53	26700.94	47170.74
5-10-2024 12:46:00 uur	120	16109.75	25764.94	17168.14	26721.12	28945.89	23863.86	47800.45	18466.13	28235.51	36316.47	47703.93	30364.47	40375.26	22993.76	26068.06	46630.97
5-10-2024 13:46:00 uur	121	15786.96	25938.13	17050.14	26920.37	29133.47	24714.1	43746.82	18941.09	27021.34	36789.69	46935	29020.95	38847.65	22371.2	26384.47	46720.02
5-10-2024 14:46:00 uur	122	14573.12	25285.21	16128.26	26623.5	27368.63	23957.49	39978.32	18084.34	25219.3	35991.88	43834.9	27252.96	36828.45	20699.87	25599.55	45677.24
5-10-2024 15:46:00 uur	123	14049.79	25660.93	15913.47	26829.84	26954.8	23766.17	41571.38	18241.09	25172.88	36598.77	41581.11	26544.51	35742.66	20037.71	25380.57	46174.64
5-10-2024 16:46:00 uur	124	13249.27	25419.71	15650.46	26717.06	26108.43	23392.7	38035.2	18017.02	24119.01	36814.26	39307.14	24978.47	34504.11	19333.52	25444.02	45776.34
5-10-2024 17:46:00 uur	125	12730.71	25461.04	15023.64	26626.46	25518.37	23782.88	37135.44	18093.76	24028.35	36405.45	37314.95	23816.27	33778.97	18859.07	25519.85	45429.25
5-10-2024 18:46:00 uur	126	12222.74	25181.26	14536.04	26661.35	25031.73	23223.89	36014.83	17911.86	23954.65	36383.02	35640.65	23586.27	32869.66	18253.54	24973.96	45222.46
5-10-2024 19:46:00 uur	127	11765.44	25174.3	14404.31	26769.55	25137.67	23748.31	34828.39	18158.56	24213.86	37093.59	34958.06	23198.55	32467.5	18326.53	25265.47	45600.5
5-10-2024 20:46:00 uur	128	10803.84	25117.75	13681.67	26476.74	24110.11	23125.49	32093.64	18015.15	23628.76	36932.13	33158.99	22572.7	31231.54	17803.01	24787.29	45282.23
5-10-2024 21:46:00 uur	129	10583	24715.26	13389.71	26476.61	24167.37	23342.34	31162.93	17987.17	23985.47	37665.27	32786.93	22354.69	30605.43	17839.51	24725.71	45419.19
5-10-2024 22:46:00 uur	130	9961.341	25346.4	12798.81	26377.57	23090.42	23076.1	28856.4	17773.29	23438.61	36876.68	31799.29	22236.12	29878.67	17415.81	24264.54	45086.59
5-10-2024 23:46:00 uur	131	9481.669	25393.21	12728.07	26333.91	22803.8	23131.81	27249.28	18130.25	23640.82	37626.71	30948.72	21839.3	29424.79	17636.72	24600.03	45351.68
6-10-2024 00:46:00 uur	132	9101.235	24857.38	12304.82	26158.72	22098.13	22868.22	25635.53	18021.02	23125.95	36580.97	30504.39	21938.02	28714.21	17456.56	24073.36	44971.18
6-10-2024 01:46:00 uur	133	8910.823	24702.43	12274.97	26428.83	22110.18	23217.31	24994.78	18078.92	23221.38	37827.51	30527.47	21954.08	28639.55	17710.1	24198.06	44987.23
6-10-2024 02:46:00 uur	134	8583.005	25587.68	11894.21	26066.71	21118.79	23060.11	24251.13	17955.7	23004.92	36687.23	29685.81	21635.54	27947.28	17414.13	23784.81	45227.55
6-10-2024 03:46:00 uur	135	8582.166	24524.98	11879.57	26114.55	20786.4	23197.26	23861.73	18007.29	22954.81	36675.63	29725.92	21588.21	27823.93	17524.65	23649.08	44811.91
6-10-2024 04:46:00 uur	136	8389.176	24735.7	11839.14	26052.78	20495.2	22647.05	23447.83	17879.16	22801.74	37266.14	28997.61	21555.2	27655.83	17243.58	23602.91	45287.71
6-10-2024 05:46:00 uur	137	8387.499	24494.09	11762.73	26181.03	20007.09	23439.52	22898.52	18071.96	22717.98	36966.89	29313.76	21070.05	27701.81	17508.92	23885.07	44539.74
6-10-2024 06:46:00 uur	138	8139.507	24133.71	11619.59	26132.03	19680.69	22802.13	23232.85	17861.11	22386.16	37036.2	28831.12	21752.19	27237.87	17392.72	23379.16	44962.21
6-10-2024 07:46:00 uur	139	8270.403	24403.5	11902.14	26168.01	19703.51	23692.86	22887.04	18172.55	22835.2	37547.34	29099.81	21310.88	27775.44	17689.33	23542.04	44429.67
6-10-2024 08:46:00 uur	140	8092.242	24788.83	11621.07	25909.63	19244.15	23024.07	23076.23	17996.84	22206.84	37006.22	28652.38	21569.64	26986.2	17363.9	23211.83	44293.94
6-10-2024 09:46:00 uur	141	8263.052	24247.07	11784.53	25786.99	19248.02	23293.79	23038.19	18171.2	22082.01	36992.87	28760.58	21588.79	27033.85	17529.68	23365.17	44137.32
6-10-2024 10:46:00 uur	142	8176.326	24328.44	11717.27	25881.26	18949.03	23152.7	22895.49	18128.19	22191.43	36683.75	28677.4	21593.69	26629.11	17438.57	23180.04	44561.47
6-10-2024 11:46:00 uur	143	8101.206	23891.65	11728.95	25883.33	19106.1	23587.95	22845.26	18185.25	22335.54	37268.91	28496.46	21629.8	26841.05	17613.25	23226.34	45158.11
6-10-2024 12:46:00 uur	144	8011.643	24047.89	11608.37	25755.14	18992.36	22877.89	22721.78	18174.81	21956.72	36573.81	28528.9	21687.77	26568.63	17547.6	22856.42	43991.91
6-10-2024 13:46:00 uur	145	8135.509	24027.25	11763.44	25925.24	19271.1	23133.04	22907.36	18260.63	22099.16	37655.47	28672.63	22071.37	26820.74	17789.86	23187.85	45026.11
6-10-2024 14:46:00 uur	146	8009.321	23522.89	11544.79	25622.31	18797.11	22997.5	22637.18	18133.47	21886.44	36903.25	28338.68	21554.3	26465.71	17601.45	22796.64	44594.55
6-10-2024 15:46:00 uur	147	8018.994	23153.22	11601.66	25590.07	18904.21	23323.9	22851.97	18174.94	21718.98	37088.63	28330.17	21694.61	26445.47	17598.61	22743.64	44614.6
6-10-2024 16:46:00 uur	148	7955.996	23536.81	11648.86	25471.49	18690.26	23127.23	22293.05	18234.77	21906.04	36776.09	28287.81	21583.18	26358.68	17556.89	22575.99	44524.33
6-10-2024 17:46:00 uur	149	8053.232	23370.26	11732.23	25528.17	18914.4	23298.3	22509.38	18366.31	21912.68	37391.94	28680.94	21818.47	26334.43	17650	22699.92	44482.93
6-10-2024 18:46:00 uur	150	7865.981	23555.26	11495.01	25500.05	18756.68	23021.62	22379.32	18161.72	21606.65	37760.83	27903.18	21735.55	26137.19	17633.43	22835.65	44039.43
6-10-2024 19:46:00 uur	151	8077.09	23601.88	11794.01	25604.58	19053.68	23376.9	22655.63	18435.63	22316.2	36838.7	28288	22145.2	26618.6	18065.38	22982.8	44648.06
6-10-2024 20:46:00 uur	152	7935.877	23580.28	11581.03	25614.63	18615.53	23126.72	22499.26	18219.75	21748.45	36598.51	28175.93	21547.72	26063.94	17636.91	22502.35	44740.59
6-10-2024 21:46:00 uur	153	7959.09	23350.66	11595.99	25341.3	18846.56	23282.51	22500.74	18489.86	21692.03	36535.25	28114.48	21964.46	26225.91	17784.12	22560.52	44714.87
6-10-2024 22:46:00 uur	154	7873.138	23095.12	11482.44	25291.33	18574.33	22968.29	22060.34	18217.62	21923.71	37054.07	27851.02	22202.71	25961.67	17713.58	22603.4	44452.3
6-10-2024 23:46:00 uur	155	7989.461	22429.3	11692.84	25271.28	18784.92	23149.93	22448.32	18340.72	21734.46	36600.38	28043.17	22053.63	26049.17	17635.17	22192.07	44552.7
7-10-2024 00:46:00 uur	156	7924.207	23210.41	11681.42	25112.14	18596.7	23549.06	21397.29	18486.7	21784.36	35384.66	28207.85	21423.92	25942.65	17833.77	22334.13	43699.5
7-10-2024 01:46:00 uur	157	8045.43	22306.98	11764.73	25327.24	18985.26	23225.5	22379.33	18476.19	21677.91	36249.22	29183.57	22406.15	26257.31	18267.79	22785.62	43881.84
7-10-2024 02:46:00 uur	158	7913.245	22465.54	11511.65	25184.29	18658.41	23530.75	21340.99	18370.7	21937.12	36925.49	28216.1	21553.91	25721.29	17682.82	22507.26	43789.31
7-10-2024 03:46:00 uur	159	8016.607	22810.38	11695.93	25067.58	18826.19	23602.65	22626.93	18418.74	21674.68	34936.2	28214.69	22293.37	25878.81	17848.79	22126.43	44572.82
7-10-2024 04:46:00 uur	160	7789.313	23179.33	11480.18	25022.9	18452.59	22952.37	21927.9	18141.15	21517.99	36111.94	27995.13	22104.57	25698.4	17785.15	22142.23	44577.91
7-10-2024 05:46:00 uur	161	7886.486	23032.51	11755.19	25037.6	18769.77	23108.92	22261.71	18569.04	21652.05	35888.45	28252.15	22523.57	26160.4	17872.2	22263.13	44521.11
7-10-2024 06:46:00 uur	162	7833.805	22518.67	11596.5	24901.54	18503.66	22930.05	21738	18168.55	21456.42	37831.57	28552.18	22064.14	25719.16	17574.81	22167.25	43883.84
7-10-2024 07:46:00 uur	163	8200.184	22835.01	11792.2	25087.63	18999.96	23732.51	22553.49	18693.29	21777.14	35388.79	28536.57	22254.17	25906.67	18203.63	22139.52	43813.95
7-10-2024 08:46:00 uur	164	7871.268	22243.46	11580.96	24918.57	18610.76	22971.26	21596.47	18269.59	21336.67	33885.62	28170.58	21946.47	25666.29	17928.88	22140.55	44159.56
7-10-2024 09:46:00 uur	165	8073.221	23102.15	11582.12	24920.18	18870.17	23105.63	21980.96	18731.92	21354.73	34289.39	28839.18	22312.91	25997.59	17917.72	21996.7	43733.22
7-10-2024 10:46:00 uur	166	7879.328	22670.97	11483.6	24742.54	18692.46	23264.64	21755.15	18394.11	21490.59	34304.81	28171.55	21834.85	25642.69	17865.37	22057.24	44263.64
7-10-2024 11:46:00 uur	167	8016.866	21838.07	11600.95	24806.76	18773.06	23179.53	22050.15	18969.21	21467.83	34762.75	28489.44	22519.76	25781.19	17985.36	22144.42	44632.84
7-10-2024 12:46:00 uur	168	7973.599	21846.72	11535.25	24857.83	18682.53	23093.58	21582.41	18349.48	21490.33	34444.73	28512.84	22086.13	25779.26	17952.99	22185.56	44299.42
7-10-2024 13:46:00 uur	169	8044.721	22215.29	11810.06	24872.34	18839.15	23608.84	22423.04	18639.71	21772.37	34564.54	28000.09	22162.15	25767.97	18106.46	22325.74	44785.15
7-10-2024 14:46:00 uur	170	7790.41	21690.8	11833.4	24290.85	19115.77	23167.21	22866.41	18847.34	22209.03	34748.63	28509.04	23253.36	26262.73	18604.12	22458.57	45831.8
7-10-2024 15:46:00 uur	171	7738.18	22089.42	11742.75	24224.82	18660.8	23066.69	22129.01	18493.02	21756.44	32182.3	28360.67	23309.39	25947.68	18143.4	21963.3	45476.96
